# Supplementary material for: Immune profiling reveals prognostic genes in high-grade serous ovarian cancer
Source: Aging (Albany NY). 2020 Jun 16;12(12):11398–415. doi: 10.18632/aging.103199 (PMC7343445; doi:10.18632/aging.103199)
Supplement: Supplementary Table 7 [file aging-12-103199-s010..txt]

A1BG	A1CF	A2M	A2ML1	A3GALT2	A4GALT	A4GNT	AAAS	AACS	AADAC	AADACL2	AADACL3	AADACL4	AADAT	AAED1	AAGAB	AAK1	AAMDC	AAMP	AANAT	AAR2	AARD	AARS	AARS2	AARSD1	AASDH	AASDHPPT	AASS	AATF	AATK	ABAT	ABCA1	ABCA10	ABCA12	ABCA13	ABCA2	ABCA3	ABCA4	ABCA5	ABCA6	ABCA7	ABCA8	ABCA9	ABCB1	ABCB10	ABCB11	ABCB4	ABCB5	ABCB6	ABCB7	ABCB8	ABCB9	ABCC1	ABCC10	ABCC11	ABCC12	ABCC2	ABCC3	ABCC4	ABCC5	ABCC6	ABCC8	ABCC9	ABCD1	ABCD2	ABCD3	ABCD4	ABCE1	ABCF1	ABCF2	ABCF3	ABCG1	ABCG2	ABCG4	ABCG5	ABCG8	ABHD1	ABHD10	ABHD11	ABHD12	ABHD12B	ABHD13	ABHD14A	ABHD14A.ACY1	ABHD14B	ABHD15	ABHD16A	ABHD16B	ABHD17A	ABHD17B	ABHD17C	ABHD2	ABHD3	ABHD4	ABHD5	ABHD6	ABHD8	ABI1	ABI2	ABI3	ABI3BP	ABL1	ABL2	ABLIM1	ABLIM2	ABLIM3	ABR	ABRA	ABRACL	ABT1	ABTB1	ABTB2	AC000003.2	AC002310.13	AC002321.1	AC002321.2	AC002365.1	AC002451.1	AC002472.1	AC002472.13	AC002553.1	AC003002.4	AC003002.6	AC003006.7	AC003043.1	AC003101.1	AC003102.1	AC004017.1	AC004076.7	AC004076.9	AC004381.6	AC004466.1	AC004528.1	AC004817.1	AC004824.2	AC004899.1	AC005003.1	AC005008.2	AC005082.1	AC005477.1	AC005481.5	AC005488.1	AC005493.1	AC005544.1	AC005549.3	AC005606.1	AC005609.1	AC005841.1	AC006014.1	AC006116.20	AC006126.3	AC006156.1	AC006372.1	AC006435.1	AC006449.1	AC006455.1	AC006486.1	AC006486.9	AC006538.4	AC006547.14	AC006946.15	AC006967.1	AC007040.11	AC007204.1	AC007216.2	AC007375.1	AC007377.1	AC007382.1	AC007401.2	AC007421.1	AC007461.1	AC007557.1	AC007773.3	AC007919.2	AC007952.1	AC007952.5	AC007952.6	AC007956.1	AC007965.1	AC008060.7	AC008132.1	AC008132.13	AC008267.1	AC008271.1	AC008372.1	AC008387.1	AC008394.1	AC008443.1	AC008498.1	AC008686.1	AC008914.1	AC008948.1	AC008964.1	AC009041.2	AC009060.1	AC009065.1	AC009365.3	AC009403.2	AC009802.1	AC009892.10	AC009977.1	AC010327.2	AC010336.1	AC010368.2	AC010441.1	AC010536.1	AC010646.3	AC010760.1	AC010877.1	AC011239.1	AC011294.3	AC011298.1	AC011308.1	AC011366.3	AC011475.1	AC011484.1	AC011500.1	AC011530.4	AC011551.3	AC011755.1	AC011841.1	AC011897.1	AC011997.1	AC012067.1	AC012123.1	AC012215.1	AC012313.1	AC012360.1	AC012360.2	AC012414.1	AC012485.1	AC012493.2	AC013269.5	AC013449.1	AC013468.1	AC013469.1	AC015660.1	AC015987.2	AC015989.1	AC015989.2	AC016251.1	AC016559.1	AC016586.1	AC016745.1	AC016752.1	AC016757.3	AC016885.1	AC017028.1	AC017081.1	AC017104.2	AC018445.1	AC018470.1	AC018512.1	AC018630.1	AC018755.1	AC018816.3	AC018867.1	AC018867.2	AC019171.1	AC019206.1	AC019294.1	AC020629.1	AC020907.1	AC020922.1	AC020952.1	AC021218.2	AC021860.1	AC022210.1	AC022400.2	AC022431.2	AC022498.1	AC022532.1	AC022819.2	AC023469.1	AC023590.1	AC023632.1	AC024257.1	AC024580.1	AC024592.12	AC024940.1	AC025262.1	AC025278.1	AC025287.1	AC026202.1	AC026310.1	AC026369.1	AC026407.1	AC026461.1	AC026703.1	AC026740.1	AC027228.1	AC027307.3	AC027309.1	AC027763.2	AC037199.1	AC037459.4	AC040160.1	AC040977.1	AC051642.1	AC055736.1	AC061975.10	AC061992.1	AC062017.1	AC064874.1	AC068039.1	AC068533.7	AC068620.1	AC068987.1	AC069368.3	AC069547.1	AC069547.2	AC073063.1	AC073188.1	AC073333.1	AC073342.1	AC073343.1	AC073528.1	AC073569.1	AC073610.5	AC073657.1	AC074091.13	AC074212.3	AC074389.6	AC078925.1	AC079210.1	AC079341.1	AC079354.1	AC079354.2	AC079612.1	AC083862.1	AC087239.1	AC087477.1	AC087645.1	AC090186.1	AC090427.1	AC090574.1	AC090616.2	AC090673.2	AC091150.1	AC091801.1	AC091948.1	AC092291.2	AC092384.1	AC092675.3	AC092687.4	AC092782.1	AC092811.1	AC092850.1	AC092964.1	AC092964.2	AC093157.1	AC093323.1	AC093677.1	AC093802.1	AC096582.1	AC096644.1	AC096677.1	AC097381.1	AC099344.1	AC099552.4	AC102948.2	AC103801.2	AC103809.2	AC104057.1	AC104472.1	AC104534.3	AC104667.3	AC104794.4	AC104809.3	AC104841.2	AC105020.1	AC106017.1	AC106873.4	AC106876.2	AC107021.1	AC108868.1	AC109583.1	AC109829.1	AC110084.1	AC110615.1	AC110619.2	AC110771.1	AC110781.3	AC110792.1	AC111200.1	AC112205.1	AC112693.2	AC112715.2	AC112721.1	AC114494.1	AC114546.1	AC114783.1	AC115618.1	AC116407.2	AC117395.1	AC117834.1	AC119673.1	AC120194.1	AC121757.1	AC124890.1	AC126614.1	AC127496.1	AC129492.6	AC131097.4	AC131935.1	AC131971.1	AC132186.1	AC132192.1	AC132216.1	AC132872.2	AC135048.1	AC135178.1	AC135983.2	AC136297.1	AC136604.1	AC137056.1	AC137932.1	AC138393.1	AC138517.1	AC138647.1	AC138655.1	AC139100.2	AC139426.2	AC139768.1	AC140061.12	AC140481.2	AC142381.1	AC144568.2	AC145205.1	AC145676.2	AC174470.1	AC187652.1	AC226150.4	ACAA1	ACAA2	ACACA	ACACB	ACAD10	ACAD11	ACAD8	ACAD9	ACADL	ACADM	ACADS	ACADSB	ACADVL	ACAN	ACAP1	ACAP2	ACAP3	ACAT1	ACAT2	ACBD3	ACBD4	ACBD5	ACBD6	ACBD7	ACCS	ACCSL	ACD	ACE	ACE2	ACER1	ACER2	ACER3	ACHE	ACIN1	ACKR2	ACKR3	ACKR4	ACLY	ACMSD	ACN9	ACO1	ACO2	ACOT1	ACOT11	ACOT12	ACOT13	ACOT2	ACOT4	ACOT6	ACOT7	ACOT8	ACOT9	ACOX1	ACOX2	ACOX3	ACOXL	ACP1	ACP2	ACP5	ACP6	ACPL2	ACPP	ACPT	ACR	ACRBP	ACRC	ACRV1	ACSBG1	ACSBG2	ACSF2	ACSF3	ACSL1	ACSL3	ACSL4	ACSL5	ACSL6	ACSM1	ACSM2A	ACSM2B	ACSM3	ACSM4	ACSM5	ACSS1	ACSS2	ACSS3	ACTA1	ACTA2	ACTB	ACTBL2	ACTC1	ACTG1	ACTG2	ACTL10	ACTL6A	ACTL6B	ACTL7A	ACTL7B	ACTL8	ACTL9	ACTN1	ACTN2	ACTN4	ACTR10	ACTR1A	ACTR1B	ACTR2	ACTR3	ACTR3B	ACTR3C	ACTR5	ACTR6	ACTR8	ACTRT1	ACTRT2	ACTRT3	ACVR1	ACVR1B	ACVR1C	ACVR2A	ACVR2B	ACVRL1	ACY1	ACY3	ACYP1	ACYP2	ADA	ADAD1	ADAD2	ADAL	ADAM10	ADAM11	ADAM12	ADAM15	ADAM17	ADAM18	ADAM19	ADAM2	ADAM20	ADAM21	ADAM22	ADAM23	ADAM28	ADAM29	ADAM30	ADAM32	ADAM33	ADAM7	ADAM8	ADAM9	ADAMDEC1	ADAMTS1	ADAMTS10	ADAMTS12	ADAMTS13	ADAMTS14	ADAMTS15	ADAMTS16	ADAMTS17	ADAMTS18	ADAMTS19	ADAMTS2	ADAMTS20	ADAMTS3	ADAMTS4	ADAMTS5	ADAMTS6	ADAMTS7	ADAMTS8	ADAMTS9	ADAMTSL1	ADAMTSL2	ADAMTSL3	ADAMTSL4	ADAMTSL4.AS1	ADAMTSL5	ADAP1	ADAP2	ADAR	ADARB1	ADARB2	ADAT1	ADAT2	ADAT3	ADC	ADCK1	ADCK2	ADCK3	ADCK4	ADCK5	ADCY1	ADCY10	ADCY2	ADCY3	ADCY4	ADCY5	ADCY6	ADCY7	ADCY8	ADCY9	ADCYAP1	ADCYAP1R1	ADD1	ADD2	ADD3	ADGB	ADH1A	ADH1B	ADH4	ADH5	ADH6	ADH7	ADHFE1	ADI1	ADIG	ADIPOQ	ADIPOR1	ADIPOR2	ADIRF	ADK	ADM	ADM2	ADM5	ADNP	ADNP2	ADO	ADORA1	ADORA2A	ADORA2B	ADORA3	ADPGK	ADPRH	ADPRHL1	ADPRHL2	ADPRM	ADRA1A	ADRA1B	ADRA1D	ADRA2A	ADRA2B	ADRA2C	ADRB1	ADRB2	ADRB3	ADRBK1	ADRBK2	ADRM1	ADSL	ADSS	ADSSL1	ADTRP	AE000662.92	AEBP1	AEBP2	AEN	AES	AF131215.5	AF165138.7	AF196779.12	AFAP1	AFAP1L1	AFAP1L2	AFF1	AFF2	AFF3	AFF4	AFG3L2	AFM	AFMID	AFP	AFTPH	AGA	AGAP1	AGAP10	AGAP2	AGAP2.AS1	AGAP3	AGAP4	AGAP5	AGAP6	AGAP7	AGAP8	AGAP9	AGBL1	AGBL2	AGBL3	AGBL4	AGBL5	AGER	AGFG1	AGFG2	AGGF1	AGK	AGL	AGMAT	AGMO	AGO1	AGO2	AGO3	AGO4	AGPAT1	AGPAT2	AGPAT3	AGPAT4	AGPAT5	AGPAT6	AGPAT9	AGPS	AGR2	AGR3	AGRN	AGRP	AGT	AGTPBP1	AGTR1	AGTR2	AGTRAP	AGXT	AGXT2	AHCTF1	AHCY	AHCYL1	AHCYL2	AHDC1	AHI1	AHNAK	AHNAK2	AHR	AHRR	AHSA1	AHSA2	AHSG	AHSP	AICDA	AIDA	AIF1	AIF1L	AIFM1	AIFM2	AIFM3	AIG1	AIM1	AIM1L	AIM2	AIMP1	AIMP2	AIP	AIPL1	AIRE	AJAP1	AJUBA	AK1	AK2	AK3	AK4	AK5	AK7	AK8	AK9	AKAP1	AKAP10	AKAP11	AKAP12	AKAP13	AKAP14	AKAP17A	AKAP2	AKAP3	AKAP4	AKAP5	AKAP6	AKAP7	AKAP8	AKAP8L	AKAP9	AKIP1	AKIRIN1	AKIRIN2	AKNA	AKNAD1	AKR1A1	AKR1B1	AKR1B10	AKR1B15	AKR1C1	AKR1C2	AKR1C3	AKR1C4	AKR1CL1	AKR1D1	AKR1E2	AKR7A2	AKR7A3	AKT1	AKT1S1	AKT2	AKT3	AKTIP	AL009178.1	AL020996.1	AL021546.6	AL022328.1	AL031320.1	AL031590.1	AL031663.1	AL031663.2	AL031666.2	AL033381.1	AL035252.1	AL035406.1	AL035588.1	AL035681.1	AL049747.1	AL049829.1	AL049840.1	AL050302.1	AL050303.1	AL078585.1	AL079342.1	AL096677.1	AL109659.1	AL109927.1	AL117190.2	AL117190.3	AL118506.1	AL121761.2	AL121895.1	AL121901.1	AL121963.1	AL132989.1	AL133262.1	AL133318.1	AL133373.1	AL133481.1	AL135998.1	AL136115.1	AL136218.1	AL136376.1	AL136531.1	AL137002.1	AL137026.1	AL138764.1	AL138815.1	AL138815.2	AL138847.1	AL139080.1	AL139099.1	AL139147.1	AL139333.1	AL158091.1	AL158147.2	AL160175.1	AL160274.1	AL160286.1	AL161450.1	AL161645.2	AL161784.1	AL161915.1	AL162389.1	AL162407.1	AL162424.1	AL162431.1	AL162851.1	AL163636.6	AL353354.1	AL353354.2	AL353583.1	AL353608.1	AL353698.1	AL353791.1	AL354718.1	AL354808.2	AL354822.1	AL354898.1	AL354993.1	AL355390.1	AL355490.1	AL355531.2	AL356215.1	AL356356.1	AL356585.1	AL357673.1	AL358113.1	AL358333.1	AL359091.2	AL359195.1	AL359693.1	AL359736.1	AL359878.1	AL360004.1	AL360181.1	AL365202.1	AL390778.1	AL391152.1	AL391421.1	AL441883.1	AL445665.1	AL445989.1	AL450307.1	AL513478.1	AL583828.1	AL589739.1	AL589765.1	AL590235.1	AL590452.1	AL590483.1	AL590523.1	AL590560.1	AL590708.2	AL590714.1	AL590822.1	AL590822.2	AL590867.1	AL591025.1	AL591479.1	AL591684.1	AL591806.1	AL592170.1	AL592183.1	AL592284.1	AL596220.1	AL603926.1	AL603965.1	AL606500.1	AL626787.1	AL627171.1	AL627171.2	AL627309.1	AL645608.1	AL645608.2	AL645728.1	AL645730.2	AL645922.1	AL646016.1	AL669831.1	AL807752.1	AL929472.1	AL953854.2	ALAD	ALAS1	ALAS2	ALB	ALCAM	ALDH16A1	ALDH18A1	ALDH1A1	ALDH1A2	ALDH1A3	ALDH1B1	ALDH1L1	ALDH1L2	ALDH2	ALDH3A1	ALDH3A2	ALDH3B1	ALDH3B2	ALDH4A1	ALDH5A1	ALDH6A1	ALDH7A1	ALDH8A1	ALDH9A1	ALDOA	ALDOB	ALDOC	ALG1	ALG10	ALG10B	ALG11	ALG12	ALG13	ALG14	ALG1L	ALG2	ALG3	ALG5	ALG6	ALG8	ALG9	ALK	ALKBH1	ALKBH2	ALKBH3	ALKBH4	ALKBH5	ALKBH6	ALKBH7	ALKBH8	ALLC	ALMS1	ALOX12	ALOX12B	ALOX15	ALOX15B	ALOX5	ALOX5AP	ALOXE3	ALPI	ALPK1	ALPK2	ALPK3	ALPL	ALPP	ALPPL2	ALS2	ALS2CL	ALS2CR11	ALS2CR12	ALX1	ALX3	ALX4	ALYREF	AMACR	AMBN	AMBP	AMBRA1	AMD1	AMDHD1	AMDHD2	AMELX	AMELY	AMER1	AMER2	AMER3	AMFR	AMH	AMHR2	AMICA1	AMIGO1	AMIGO2	AMIGO3	AMMECR1	AMMECR1L	AMN	AMN1	AMOT	AMOTL1	AMOTL2	AMPD1	AMPD2	AMPD3	AMPH	AMT	AMTN	AMY1A	AMY1B	AMY1C	AMY2A	AMY2B	AMZ1	AMZ2	ANAPC1	ANAPC10	ANAPC11	ANAPC13	ANAPC15	ANAPC16	ANAPC2	ANAPC4	ANAPC5	ANAPC7	ANG	ANGEL1	ANGEL2	ANGPT1	ANGPT2	ANGPT4	ANGPTL1	ANGPTL2	ANGPTL3	ANGPTL4	ANGPTL5	ANGPTL6	ANGPTL7	ANHX	ANK1	ANK2	ANK3	ANKAR	ANKDD1A	ANKDD1B	ANKEF1	ANKFN1	ANKFY1	ANKH	ANKHD1	ANKHD1.EIF4EBP3	ANKIB1	ANKK1	ANKLE1	ANKLE2	ANKMY1	ANKMY2	ANKRA2	ANKRD1	ANKRD10	ANKRD11	ANKRD12	ANKRD13A	ANKRD13B	ANKRD13C	ANKRD13D	ANKRD16	ANKRD17	ANKRD18A	ANKRD18B	ANKRD2	ANKRD20A1	ANKRD20A2	ANKRD20A3	ANKRD20A4	ANKRD22	ANKRD23	ANKRD24	ANKRD26	ANKRD27	ANKRD28	ANKRD29	ANKRD30A	ANKRD30B	ANKRD30BL	ANKRD31	ANKRD32	ANKRD33	ANKRD33B	ANKRD34A	ANKRD34B	ANKRD34C	ANKRD35	ANKRD36	ANKRD36C	ANKRD37	ANKRD39	ANKRD40	ANKRD42	ANKRD44	ANKRD45	ANKRD46	ANKRD49	ANKRD50	ANKRD52	ANKRD53	ANKRD54	ANKRD55	ANKRD6	ANKRD60	ANKRD61	ANKRD62	ANKRD63	ANKRD65	ANKRD66	ANKRD7	ANKRD9	ANKS1A	ANKS1B	ANKS3	ANKS4B	ANKS6	ANKUB1	ANKZF1	ANLN	ANO1	ANO10	ANO2	ANO3	ANO4	ANO5	ANO6	ANO7	ANO8	ANO9	ANP32A	ANP32B	ANP32D	ANP32E	ANPEP	ANTXR1	ANTXR2	ANTXRL	ANXA1	ANXA10	ANXA11	ANXA13	ANXA2	ANXA2R	ANXA3	ANXA4	ANXA5	ANXA6	ANXA7	ANXA8	ANXA8L1	ANXA8L2	ANXA9	AOAH	AOC1	AOC2	AOC3	AOX1	AP000275.65	AP000295.9	AP000304.1	AP000304.12	AP000322.53	AP000349.1	AP000350.10	AP000350.4	AP000679.2	AP000688.1	AP000695.1	AP000708.1	AP000721.4	AP000758.1	AP000769.1	AP000783.1	AP000867.1	AP000889.3	AP000974.1	AP001024.1	AP001024.2	AP001055.1	AP001094.1	AP001350.1	AP001362.1	AP001421.1	AP001468.1	AP001579.1	AP001631.10	AP001652.1	AP001816.1	AP001885.1	AP001888.1	AP001925.1	AP002348.1	AP002353.1	AP002884.2	AP002956.1	AP003041.2	AP003062.1	AP003068.23	AP003733.1	AP003774.4	AP005482.1	AP006621.5	AP1AR	AP1B1	AP1G1	AP1G2	AP1M1	AP1M2	AP1S1	AP1S2	AP1S3	AP2A1	AP2A2	AP2B1	AP2M1	AP2S1	AP3B1	AP3B2	AP3D1	AP3M1	AP3M2	AP3S1	AP3S2	AP4B1	AP4E1	AP4M1	AP4S1	AP5B1	AP5M1	AP5S1	AP5Z1	APAF1	APBA1	APBA2	APBA3	APBB1	APBB1IP	APBB2	APBB3	APC	APC2	APCDD1	APCDD1L	APCS	APEH	APEX1	APEX2	APH1A	APH1B	API5	APIP	APITD1	APITD1.CORT	APLF	APLN	APLNR	APLP1	APLP2	APMAP	APOA1	APOA1BP	APOA2	APOA4	APOA5	APOB	APOBEC1	APOBEC2	APOBEC3A	APOBEC3B	APOBEC3C	APOBEC3D	APOBEC3F	APOBEC3G	APOBEC3H	APOBEC4	APOBR	APOC1	APOC2	APOC3	APOC4	APOC4.APOC2	APOD	APOE	APOF	APOH	APOL1	APOL2	APOL3	APOL4	APOL5	APOL6	APOLD1	APOM	APOO	APOOL	APOPT1	APP	APPBP2	APPL1	APPL2	APRT	APTX	AQP1	AQP10	AQP11	AQP12A	AQP12B	AQP2	AQP3	AQP4	AQP5	AQP6	AQP7	AQP8	AQP9	AQPEP	AQR	AR	ARAF	ARAP1	ARAP2	ARAP3	ARC	ARCN1	AREG	AREGB	AREL1	ARF1	ARF3	ARF4	ARF5	ARF6	ARFGAP1	ARFGAP2	ARFGAP3	ARFGEF1	ARFGEF2	ARFIP1	ARFIP2	ARFRP1	ARG1	ARG2	ARGFX	ARGLU1	ARHGAP1	ARHGAP10	ARHGAP11A	ARHGAP11B	ARHGAP12	ARHGAP15	ARHGAP17	ARHGAP18	ARHGAP19	ARHGAP20	ARHGAP21	ARHGAP22	ARHGAP23	ARHGAP24	ARHGAP25	ARHGAP26	ARHGAP27	ARHGAP28	ARHGAP29	ARHGAP30	ARHGAP31	ARHGAP32	ARHGAP33	ARHGAP35	ARHGAP36	ARHGAP39	ARHGAP4	ARHGAP40	ARHGAP42	ARHGAP44	ARHGAP5	ARHGAP6	ARHGAP8	ARHGAP9	ARHGDIA	ARHGDIB	ARHGDIG	ARHGEF1	ARHGEF10	ARHGEF10L	ARHGEF11	ARHGEF12	ARHGEF15	ARHGEF16	ARHGEF17	ARHGEF18	ARHGEF19	ARHGEF2	ARHGEF25	ARHGEF26	ARHGEF28	ARHGEF3	ARHGEF33	ARHGEF35	ARHGEF37	ARHGEF38	ARHGEF39	ARHGEF4	ARHGEF40	ARHGEF5	ARHGEF6	ARHGEF7	ARHGEF9	ARID1A	ARID1B	ARID2	ARID3A	ARID3B	ARID3C	ARID4A	ARID4B	ARID5A	ARID5B	ARIH1	ARIH2	ARIH2OS	ARL1	ARL10	ARL11	ARL13A	ARL13B	ARL14	ARL14EP	ARL14EPL	ARL15	ARL16	ARL17A	ARL17B	ARL2	ARL2BP	ARL3	ARL4A	ARL4C	ARL4D	ARL5A	ARL5B	ARL5C	ARL6	ARL6IP1	ARL6IP4	ARL6IP5	ARL6IP6	ARL8A	ARL8B	ARL9	ARMC1	ARMC10	ARMC12	ARMC2	ARMC3	ARMC4	ARMC5	ARMC6	ARMC7	ARMC8	ARMC9	ARMCX1	ARMCX2	ARMCX3	ARMCX4	ARMCX5	ARMCX6	ARMS2	ARNT	ARNT2	ARNTL	ARNTL2	ARPC1A	ARPC1B	ARPC2	ARPC3	ARPC4	ARPC4.TTLL3	ARPC5	ARPC5L	ARPP19	ARPP21	ARR3	ARRB1	ARRB2	ARRDC1	ARRDC2	ARRDC3	ARRDC4	ARRDC5	ARSA	ARSB	ARSD	ARSE	ARSF	ARSG	ARSH	ARSI	ARSJ	ARSK	ART1	ART3	ART4	ART5	ARTN	ARV1	ARVCF	ARX	AS3MT	ASAH1	ASAH2	ASAH2B	ASAH2C	ASAP1	ASAP2	ASAP3	ASB1	ASB10	ASB11	ASB12	ASB13	ASB14	ASB15	ASB16	ASB17	ASB18	ASB2	ASB4	ASB5	ASB6	ASB7	ASB8	ASB9	ASCC1	ASCC2	ASCC3	ASCL1	ASCL2	ASCL3	ASCL4	ASCL5	ASF1A	ASF1B	ASGR1	ASGR2	ASH1L	ASH2L	ASIC1	ASIC2	ASIC3	ASIC4	ASIC5	ASIP	ASL	ASMT	ASMTL	ASNA1	ASNS	ASNSD1	ASPA	ASPDH	ASPG	ASPH	ASPHD1	ASPHD2	ASPM	ASPN	ASPRV1	ASPSCR1	ASRGL1	ASS1	ASTE1	ASTL	ASTN1	ASTN2	ASUN	ASXL1	ASXL2	ASXL3	ASZ1	ATAD1	ATAD2	ATAD2B	ATAD3A	ATAD3B	ATAD3C	ATAD5	ATAT1	ATCAY	ATE1	ATF1	ATF2	ATF3	ATF4	ATF5	ATF6	ATF6B	ATF7	ATF7IP	ATF7IP2	ATG10	ATG12	ATG13	ATG14	ATG16L1	ATG16L2	ATG2A	ATG2B	ATG3	ATG4A	ATG4B	ATG4C	ATG4D	ATG5	ATG7	ATG9A	ATG9B	ATHL1	ATIC	ATL1	ATL2	ATL3	ATM	ATMIN	ATN1	ATOH1	ATOH7	ATOH8	ATOX1	ATP10A	ATP10B	ATP10D	ATP11A	ATP11B	ATP11C	ATP12A	ATP13A1	ATP13A2	ATP13A3	ATP13A4	ATP13A5	ATP1A1	ATP1A2	ATP1A3	ATP1A4	ATP1B1	ATP1B2	ATP1B3	ATP1B4	ATP2A1	ATP2A2	ATP2A3	ATP2B1	ATP2B2	ATP2B3	ATP2B4	ATP2C1	ATP2C2	ATP4A	ATP4B	ATP5A1	ATP5B	ATP5C1	ATP5D	ATP5E	ATP5EP2	ATP5F1	ATP5G1	ATP5G2	ATP5G3	ATP5H	ATP5I	ATP5J	ATP5J2	ATP5J2.PTCD1	ATP5L	ATP5L2	ATP5O	ATP5S	ATP5SL	ATP6AP1	ATP6AP1L	ATP6AP2	ATP6C	ATP6V0A1	ATP6V0A2	ATP6V0A4	ATP6V0B	ATP6V0C	ATP6V0D1	ATP6V0D2	ATP6V0E1	ATP6V0E2	ATP6V1A	ATP6V1B1	ATP6V1B2	ATP6V1C1	ATP6V1C2	ATP6V1D	ATP6V1E1	ATP6V1E2	ATP6V1F	ATP6V1G1	ATP6V1G2	ATP6V1G3	ATP6V1H	ATP7A	ATP7B	ATP8A1	ATP8A2	ATP8B1	ATP8B2	ATP8B3	ATP8B4	ATP9A	ATP9B	ATPAF1	ATPAF2	ATPIF1	ATR	ATRAID	ATRIP	ATRN	ATRNL1	ATRX	ATXN1	ATXN10	ATXN1L	ATXN2	ATXN2L	ATXN3	ATXN3L	ATXN7	ATXN7L1	ATXN7L2	ATXN7L3	ATXN7L3B	AUH	AUNIP	AUP1	AURKA	AURKAIP1	AURKB	AURKC	AUTS2	AVEN	AVIL	AVL9	AVP	AVPI1	AVPR1A	AVPR1B	AVPR2	AWAT1	AWAT2	AXDND1	AXIN1	AXIN2	AXL	AZGP1	AZI1	AZI2	AZIN1	AZU1	B2M	B3GALNT1	B3GALNT2	B3GALT1	B3GALT2	B3GALT4	B3GALT5	B3GALT6	B3GALTL	B3GAT1	B3GAT2	B3GAT3	B3GNT1	B3GNT2	B3GNT3	B3GNT4	B3GNT5	B3GNT6	B3GNT7	B3GNT8	B3GNT9	B3GNTL1	B4GALNT1	B4GALNT2	B4GALNT3	B4GALNT4	B4GALT1	B4GALT2	B4GALT3	B4GALT4	B4GALT5	B4GALT6	B4GALT7	B9D1	B9D2	BAALC	BAAT	BABAM1	BACE1	BACE2	BACH1	BACH2	BAD	BAG1	BAG2	BAG3	BAG4	BAG5	BAG6	BAGE5	BAHD1	BAI1	BAI2	BAI3	BAIAP2	BAIAP2L1	BAIAP2L2	BAIAP3	BAK1	BAMBI	BANF1	BANF2	BANK1	BANP	BAP1	BARD1	BARHL1	BARHL2	BARX1	BARX2	BASP1	BATF	BATF2	BATF3	BAX	BAZ1A	BAZ1B	BAZ2A	BAZ2B	BBC3	BBIP1	BBOX1	BBS1	BBS10	BBS12	BBS2	BBS4	BBS5	BBS7	BBS9	BBX	BCAM	BCAN	BCAP29	BCAP31	BCAR1	BCAR3	BCAS1	BCAS2	BCAS3	BCAS4	BCAT1	BCAT2	BCCIP	BCDIN3D	BCHE	BCKDHA	BCKDHB	BCKDK	BCL10	BCL11A	BCL11B	BCL2	BCL2A1	BCL2L1	BCL2L10	BCL2L11	BCL2L12	BCL2L13	BCL2L14	BCL2L15	BCL2L2	BCL2L2.PABPN1	BCL3	BCL6	BCL6B	BCL7A	BCL7B	BCL7C	BCL9	BCL9L	BCLAF1	BCMO1	BCO2	BCOR	BCORL1	BCR	BCS1L	BDH1	BDH2	BDKRB1	BDKRB2	BDNF	BDP1	BEAN1	BECN1	BEGAIN	BEND2	BEND3	BEND4	BEND5	BEND6	BEND7	BEST1	BEST2	BEST3	BEST4	BET1	BET1L	BEX1	BEX2	BEX4	BEX5	BFAR	BFSP1	BFSP2	BGLAP	BGN	BHLHA15	BHLHA9	BHLHB9	BHLHE22	BHLHE23	BHLHE40	BHLHE41	BHMT	BHMT2	BICC1	BICD1	BICD2	BID	BIK	BIN1	BIN2	BIN3	BIRC2	BIRC3	BIRC5	BIRC6	BIRC7	BIRC8	BIVM	BLACE	BLCAP	BLID	BLK	BLM	BLMH	BLNK	BLOC1S1	BLOC1S2	BLOC1S3	BLOC1S4	BLOC1S5	BLOC1S6	BLVRA	BLVRB	BLZF1	BMF	BMI1	BMP1	BMP10	BMP15	BMP2	BMP2K	BMP3	BMP4	BMP5	BMP6	BMP7	BMP8A	BMP8B	BMPER	BMPR1A	BMPR1B	BMPR2	BMS1	BMX	BNC1	BNC2	BNIP1	BNIP2	BNIP3	BNIP3L	BNIPL	BOC	BOD1	BOD1L1	BOD1L2	BOK	BOLA1	BOLA2	BOLA2B	BOLA3	BOLL	BOP1	BORA	BPGM	BPHL	BPI	BPIFA1	BPIFA2	BPIFA3	BPIFB1	BPIFB2	BPIFB3	BPIFB4	BPIFB6	BPIFC	BPNT1	BPTF	BPY2	BPY2B	BPY2C	BRAF	BRAP	BRAT1	BRCA1	BRCA2	BRCC3	BRD1	BRD2	BRD3	BRD4	BRD7	BRD8	BRD9	BRDT	BRE	BRF1	BRF2	BRI3	BRI3BP	BRICD5	BRINP1	BRINP2	BRINP3	BRIP1	BRIX1	BRK1	BRMS1	BRMS1L	BROX	BRPF1	BRPF3	BRS3	BRSK1	BRSK2	BRWD1	BRWD3	BSCL2	BSDC1	BSG	BSN	BSND	BSPH1	BSPRY	BST1	BST2	BSX	BTAF1	BTBD1	BTBD10	BTBD11	BTBD16	BTBD17	BTBD18	BTBD19	BTBD2	BTBD3	BTBD6	BTBD7	BTBD8	BTBD9	BTC	BTD	BTF3	BTF3L4	BTG1	BTG2	BTG3	BTG4	BTK	BTLA	BTN1A1	BTN2A1	BTN2A2	BTN3A1	BTN3A2	BTN3A3	BTNL2	BTNL3	BTNL8	BTNL9	BTRC	BUB1	BUB1B	BUB3	BUD13	BUD31	BVES	BX072566.1	BX072566.2	BX088651.1	BX088651.2	BX255923.1	BX649567.1	BX842679.1	BYSL	BZRAP1	BZW1	BZW2	C10ORF68	C10orf10	C10orf105	C10orf107	C10orf11	C10orf111	C10orf113	C10orf115	C10orf118	C10orf12	C10orf120	C10orf126	C10orf128	C10orf129	C10orf131	C10orf2	C10orf25	C10orf32	C10orf35	C10orf40	C10orf53	C10orf54	C10orf55	C10orf62	C10orf67	C10orf71	C10orf76	C10orf82	C10orf85	C10orf88	C10orf90	C10orf91	C10orf95	C10orf99	C11orf1	C11orf16	C11orf21	C11orf24	C11orf30	C11orf31	C11orf35	C11orf40	C11orf42	C11orf44	C11orf45	C11orf48	C11orf49	C11orf52	C11orf53	C11orf54	C11orf57	C11orf58	C11orf63	C11orf65	C11orf68	C11orf70	C11orf71	C11orf72	C11orf73	C11orf74	C11orf80	C11orf82	C11orf83	C11orf84	C11orf85	C11orf86	C11orf87	C11orf88	C11orf89	C11orf91	C11orf94	C11orf96	C12orf10	C12orf23	C12orf29	C12orf36	C12orf39	C12orf4	C12orf40	C12orf42	C12orf43	C12orf44	C12orf45	C12orf49	C12orf5	C12orf50	C12orf54	C12orf55	C12orf56	C12orf57	C12orf60	C12orf61	C12orf65	C12orf66	C12orf68	C12orf71	C12orf73	C12orf74	C12orf75	C12orf76	C12orf77	C12orf79	C13orf35	C13orf45	C14orf1	C14orf105	C14orf119	C14orf132	C14orf142	C14orf144	C14orf159	C14orf164	C14orf166	C14orf166B	C14orf177	C14orf178	C14orf180	C14orf182	C14orf183	C14orf2	C14orf23	C14orf28	C14orf37	C14orf39	C14orf64	C14orf79	C14orf80	C14orf93	C15ORF31	C15ORF37	C15orf26	C15orf27	C15orf32	C15orf37	C15orf38	C15orf38.AP3S2	C15orf39	C15orf40	C15orf41	C15orf43	C15orf48	C15orf52	C15orf53	C15orf54	C15orf56	C15orf57	C15orf59	C15orf60	C15orf61	C15orf62	C15orf65	C16orf11	C16orf13	C16orf3	C16orf45	C16orf46	C16orf47	C16orf52	C16orf54	C16orf58	C16orf59	C16orf62	C16orf70	C16orf71	C16orf72	C16orf74	C16orf78	C16orf80	C16orf86	C16orf87	C16orf89	C16orf90	C16orf91	C16orf92	C16orf93	C16orf95	C16orf96	C16orf97	C16orf98	C17orf100	C17orf102	C17orf103	C17orf104	C17orf105	C17orf107	C17orf112	C17orf47	C17orf49	C17orf50	C17orf51	C17orf53	C17orf58	C17orf59	C17orf62	C17orf64	C17orf66	C17orf67	C17orf70	C17orf72	C17orf74	C17orf75	C17orf77	C17orf78	C17orf80	C17orf82	C17orf85	C17orf89	C17orf96	C17orf97	C17orf98	C17orf99	C18orf21	C18orf25	C18orf32	C18orf42	C18orf54	C18orf56	C18orf63	C18orf64	C18orf8	C19orf10	C19orf12	C19orf18	C19orf24	C19orf25	C19orf26	C19orf33	C19orf35	C19orf38	C19orf40	C19orf43	C19orf44	C19orf45	C19orf47	C19orf48	C19orf52	C19orf53	C19orf54	C19orf55	C19orf57	C19orf59	C19orf60	C19orf66	C19orf67	C19orf68	C19orf69	C19orf70	C19orf71	C19orf73	C19orf77	C19orf80	C19orf81	C19orf82	C19orf83	C19orf84	C1D	C1GALT1	C1GALT1C1	C1ORF220	C1QA	C1QB	C1QBP	C1QC	C1QL1	C1QL2	C1QL3	C1QL4	C1QTNF1	C1QTNF1.AS1	C1QTNF2	C1QTNF3	C1QTNF4	C1QTNF5	C1QTNF6	C1QTNF7	C1QTNF8	C1QTNF9	C1QTNF9B	C1R	C1RL	C1S	C1orf100	C1orf101	C1orf105	C1orf106	C1orf109	C1orf110	C1orf111	C1orf112	C1orf115	C1orf116	C1orf122	C1orf123	C1orf127	C1orf131	C1orf134	C1orf137	C1orf141	C1orf143	C1orf145	C1orf146	C1orf147	C1orf158	C1orf159	C1orf162	C1orf167	C1orf168	C1orf170	C1orf172	C1orf173	C1orf174	C1orf177	C1orf180	C1orf185	C1orf186	C1orf189	C1orf192	C1orf194	C1orf195	C1orf198	C1orf200	C1orf204	C1orf21	C1orf210	C1orf213	C1orf216	C1orf220	C1orf222	C1orf226	C1orf227	C1orf228	C1orf229	C1orf233	C1orf234	C1orf27	C1orf35	C1orf43	C1orf50	C1orf51	C1orf52	C1orf53	C1orf54	C1orf56	C1orf61	C1orf63	C1orf64	C1orf65	C1orf68	C1orf74	C1orf85	C1orf86	C1orf87	C1orf94	C1orf95	C2	C20ORF135	C20orf112	C20orf141	C20orf144	C20orf166	C20orf173	C20orf187	C20orf194	C20orf195	C20orf196	C20orf197	C20orf201	C20orf202	C20orf24	C20orf26	C20orf27	C20orf62	C20orf78	C20orf85	C20orf96	C21orf119	C21orf128	C21orf140	C21orf2	C21orf33	C21orf37	C21orf49	C21orf54	C21orf58	C21orf59	C21orf62	C21orf67	C21orf88	C21orf90	C21orf91	C22orf15	C22orf23	C22orf24	C22orf26	C22orf29	C22orf31	C22orf34	C22orf39	C22orf42	C22orf43	C22orf46	C2CD2	C2CD2L	C2CD3	C2CD4A	C2CD4B	C2CD4C	C2CD4D	C2CD5	C2orf15	C2orf16	C2orf27A	C2orf27B	C2orf40	C2orf42	C2orf43	C2orf44	C2orf47	C2orf48	C2orf49	C2orf50	C2orf53	C2orf54	C2orf57	C2orf61	C2orf62	C2orf66	C2orf68	C2orf69	C2orf70	C2orf71	C2orf72	C2orf73	C2orf74	C2orf76	C2orf78	C2orf80	C2orf81	C2orf82	C2orf83	C2orf88	C2orf91	C3	C3AR1	C3orf14	C3orf17	C3orf18	C3orf20	C3orf22	C3orf27	C3orf30	C3orf33	C3orf35	C3orf36	C3orf38	C3orf49	C3orf52	C3orf55	C3orf56	C3orf58	C3orf62	C3orf65	C3orf67	C3orf70	C3orf72	C3orf79	C3orf80	C3orf83	C3orf84	C4A	C4B	C4BPA	C4BPB	C4orf17	C4orf19	C4orf21	C4orf22	C4orf26	C4orf27	C4orf29	C4orf3	C4orf32	C4orf33	C4orf36	C4orf40	C4orf45	C4orf46	C4orf47	C4orf48	C4orf50	C4orf51	C4orf6	C5	C5AR1	C5AR2	C5orf15	C5orf17	C5orf20	C5orf22	C5orf24	C5orf27	C5orf28	C5orf30	C5orf34	C5orf38	C5orf42	C5orf45	C5orf46	C5orf47	C5orf48	C5orf49	C5orf51	C5orf52	C5orf54	C5orf55	C5orf56	C5orf58	C5orf60	C5orf63	C5orf64	C5orf66	C6	C6ORF50	C6orf1	C6orf10	C6orf100	C6orf106	C6orf118	C6orf120	C6orf123	C6orf132	C6orf136	C6orf141	C6orf15	C6orf163	C6orf164	C6orf195	C6orf201	C6orf203	C6orf211	C6orf222	C6orf223	C6orf226	C6orf229	C6orf25	C6orf47	C6orf48	C6orf52	C6orf57	C6orf58	C6orf62	C6orf89	C6orf99	C7	C7orf13	C7orf25	C7orf26	C7orf31	C7orf33	C7orf34	C7orf43	C7orf49	C7orf50	C7orf55	C7orf55.LUC7L2	C7orf57	C7orf60	C7orf61	C7orf62	C7orf63	C7orf65	C7orf66	C7orf69	C7orf71	C7orf72	C7orf73	C7orf76	C8A	C8B	C8G	C8orf12	C8orf17	C8orf22	C8orf31	C8orf33	C8orf34	C8orf37	C8orf4	C8orf44	C8orf46	C8orf47	C8orf48	C8orf49	C8orf56	C8orf58	C8orf59	C8orf74	C8orf76	C8orf82	C8orf86	C8orf87	C8orf88	C9	C9orf114	C9orf116	C9orf117	C9orf129	C9orf131	C9orf135	C9orf139	C9orf141	C9orf142	C9orf147	C9orf152	C9orf153	C9orf156	C9orf16	C9orf163	C9orf169	C9orf170	C9orf171	C9orf172	C9orf173	C9orf24	C9orf3	C9orf37	C9orf38	C9orf40	C9orf41	C9orf43	C9orf47	C9orf50	C9orf53	C9orf57	C9orf62	C9orf64	C9orf66	C9orf69	C9orf72	C9orf78	C9orf84	C9orf85	C9orf89	C9orf9	C9orf91	C9orf92	C9orf96	CA1	CA10	CA11	CA12	CA13	CA14	CA2	CA3	CA4	CA5A	CA5B	CA6	CA7	CA8	CA9	CAAP1	CAB39	CAB39L	CABIN1	CABLES1	CABLES2	CABP1	CABP2	CABP4	CABP5	CABP7	CABS1	CABYR	CACFD1	CACHD1	CACNA1A	CACNA1B	CACNA1C	CACNA1D	CACNA1E	CACNA1F	CACNA1G	CACNA1H	CACNA1I	CACNA1S	CACNA2D1	CACNA2D2	CACNA2D3	CACNA2D4	CACNB1	CACNB2	CACNB3	CACNB4	CACNG1	CACNG2	CACNG3	CACNG4	CACNG5	CACNG6	CACNG7	CACNG8	CACTIN	CACUL1	CACYBP	CAD	CADM1	CADM2	CADM3	CADM4	CADPS	CADPS2	CAGE1	CALB1	CALB2	CALCA	CALCB	CALCOCO1	CALCOCO2	CALCR	CALCRL	CALD1	CALHM1	CALHM2	CALHM3	CALM1	CALM2	CALM3	CALML3	CALML4	CALML5	CALML6	CALN1	CALR	CALR3	CALU	CALY	CAMK1	CAMK1D	CAMK1G	CAMK2A	CAMK2B	CAMK2D	CAMK2G	CAMK2N1	CAMK2N2	CAMK4	CAMKK1	CAMKK2	CAMKMT	CAMKV	CAMLG	CAMP	CAMSAP1	CAMSAP2	CAMSAP3	CAMTA1	CAMTA2	CAND1	CAND2	CANT1	CANX	CAP1	CAP2	CAPG	CAPN1	CAPN10	CAPN11	CAPN12	CAPN13	CAPN14	CAPN15	CAPN2	CAPN3	CAPN5	CAPN6	CAPN7	CAPN8	CAPN9	CAPNS1	CAPNS2	CAPRIN1	CAPRIN2	CAPS	CAPS2	CAPSL	CAPZA1	CAPZA2	CAPZA3	CAPZB	CARD10	CARD11	CARD14	CARD16	CARD17	CARD18	CARD6	CARD8	CARD9	CARF	CARHSP1	CARKD	CARM1	CARNS1	CARS	CARS2	CARTPT	CASC1	CASC10	CASC3	CASC4	CASC5	CASD1	CASK	CASKIN1	CASKIN2	CASP1	CASP10	CASP12	CASP14	CASP16	CASP2	CASP3	CASP4	CASP5	CASP6	CASP7	CASP8	CASP9	CASQ1	CASQ2	CASR	CASS4	CAST	CASZ1	CAT	CATSPER1	CATSPER2	CATSPER3	CATSPER4	CATSPERB	CATSPERD	CATSPERG	CATX.2	CAV1	CAV2	CAV3	CBFA2T2	CBFA2T3	CBFB	CBL	CBLB	CBLC	CBLL1	CBLN1	CBLN2	CBLN3	CBLN4	CBR1	CBR3	CBR4	CBS	CBWD1	CBWD2	CBWD3	CBWD5	CBWD6	CBWD7	CBX1	CBX2	CBX3	CBX4	CBX5	CBX6	CBX7	CBX8	CBY1	CBY3	CC2D1A	CC2D1B	CC2D2A	CC2D2B	CCAR1	CCAR2	CCBE1	CCBL1	CCBL2	CCDC101	CCDC102A	CCDC102B	CCDC103	CCDC104	CCDC105	CCDC106	CCDC107	CCDC108	CCDC109B	CCDC11	CCDC110	CCDC112	CCDC113	CCDC114	CCDC115	CCDC116	CCDC117	CCDC12	CCDC120	CCDC121	CCDC122	CCDC124	CCDC125	CCDC126	CCDC127	CCDC129	CCDC13	CCDC130	CCDC132	CCDC134	CCDC135	CCDC136	CCDC137	CCDC138	CCDC14	CCDC140	CCDC141	CCDC142	CCDC144A	CCDC144NL	CCDC146	CCDC147	CCDC148	CCDC149	CCDC15	CCDC150	CCDC151	CCDC152	CCDC153	CCDC154	CCDC155	CCDC157	CCDC158	CCDC159	CCDC160	CCDC163P	CCDC166	CCDC167	CCDC168	CCDC169	CCDC169.SOHLH2	CCDC17	CCDC170	CCDC171	CCDC172	CCDC173	CCDC174	CCDC175	CCDC176	CCDC177	CCDC178	CCDC179	CCDC18	CCDC180	CCDC181	CCDC182	CCDC183	CCDC19	CCDC22	CCDC23	CCDC24	CCDC25	CCDC27	CCDC28A	CCDC28B	CCDC3	CCDC30	CCDC33	CCDC34	CCDC36	CCDC37	CCDC38	CCDC39	CCDC40	CCDC41	CCDC42	CCDC42B	CCDC43	CCDC47	CCDC50	CCDC51	CCDC53	CCDC54	CCDC57	CCDC58	CCDC59	CCDC6	CCDC60	CCDC61	CCDC62	CCDC63	CCDC64	CCDC64B	CCDC65	CCDC66	CCDC67	CCDC68	CCDC69	CCDC7	CCDC70	CCDC71	CCDC71L	CCDC73	CCDC74A	CCDC74B	CCDC77	CCDC78	CCDC79	CCDC8	CCDC80	CCDC81	CCDC82	CCDC83	CCDC84	CCDC85A	CCDC85B	CCDC85C	CCDC86	CCDC87	CCDC88A	CCDC88B	CCDC88C	CCDC89	CCDC9	CCDC90B	CCDC91	CCDC92	CCDC93	CCDC94	CCDC96	CCDC97	CCER1	CCER2	CCHCR1	CCIN	CCK	CCKAR	CCKBR	CCL1	CCL11	CCL13	CCL14	CCL15	CCL16	CCL17	CCL18	CCL19	CCL2	CCL20	CCL21	CCL22	CCL23	CCL24	CCL25	CCL26	CCL27	CCL28	CCL3	CCL3L1	CCL3L3	CCL4	CCL4L1	CCL4L2	CCL5	CCL7	CCL8	CCM2	CCM2L	CCNA1	CCNA2	CCNB1	CCNB1IP1	CCNB2	CCNB3	CCNC	CCND1	CCND2	CCND3	CCNDBP1	CCNE1	CCNE2	CCNF	CCNG1	CCNG2	CCNH	CCNI	CCNI2	CCNJ	CCNJL	CCNK	CCNL1	CCNL2	CCNO	CCNT1	CCNT2	CCNY	CCNYL1	CCP110	CCPG1	CCR1	CCR10	CCR2	CCR3	CCR4	CCR5	CCR6	CCR7	CCR8	CCR9	CCRL2	CCRN4L	CCS	CCSAP	CCSER1	CCSER2	CCT2	CCT3	CCT4	CCT5	CCT6A	CCT6B	CCT7	CCT8	CCT8L2	CCZ1	CCZ1B	CD101	CD109	CD14	CD151	CD160	CD163	CD163L1	CD164	CD164L2	CD180	CD19	CD1A	CD1B	CD1C	CD1D	CD1E	CD2	CD200	CD200R1	CD200R1L	CD207	CD209	CD22	CD226	CD244	CD247	CD248	CD27	CD274	CD276	CD28	CD2AP	CD2BP2	CD300A	CD300C	CD300E	CD300LB	CD300LD	CD300LF	CD300LG	CD302	CD320	CD33	CD34	CD36	CD37	CD38	CD3D	CD3E	CD3EAP	CD3G	CD4	CD40	CD40LG	CD44	CD46	CD47	CD48	CD5	CD52	CD53	CD55	CD58	CD59	CD5L	CD6	CD63	CD68	CD69	CD7	CD70	CD72	CD74	CD79A	CD79B	CD80	CD81	CD82	CD83	CD84	CD86	CD8A	CD8B	CD9	CD93	CD96	CD97	CD99	CD99L2	CDA	CDADC1	CDAN1	CDC123	CDC14A	CDC14B	CDC16	CDC20	CDC20B	CDC23	CDC25A	CDC25B	CDC25C	CDC26	CDC27	CDC34	CDC37	CDC37L1	CDC40	CDC42	CDC42BPA	CDC42BPB	CDC42BPG	CDC42EP1	CDC42EP2	CDC42EP3	CDC42EP4	CDC42EP5	CDC42SE1	CDC42SE2	CDC45	CDC5L	CDC6	CDC7	CDC73	CDCA2	CDCA3	CDCA4	CDCA5	CDCA7	CDCA7L	CDCA8	CDCP1	CDCP2	CDH1	CDH10	CDH11	CDH12	CDH13	CDH15	CDH16	CDH17	CDH18	CDH19	CDH2	CDH20	CDH22	CDH23	CDH24	CDH26	CDH3	CDH4	CDH5	CDH6	CDH7	CDH8	CDH9	CDHR1	CDHR2	CDHR3	CDHR4	CDHR5	CDIP1	CDIPT	CDK1	CDK10	CDK11A	CDK11B	CDK12	CDK13	CDK14	CDK15	CDK16	CDK17	CDK18	CDK19	CDK2	CDK20	CDK2AP1	CDK2AP2	CDK3	CDK4	CDK5	CDK5R1	CDK5R2	CDK5RAP1	CDK5RAP2	CDK5RAP3	CDK6	CDK7	CDK8	CDK9	CDKAL1	CDKL1	CDKL2	CDKL3	CDKL4	CDKL5	CDKN1A	CDKN1B	CDKN1C	CDKN2A	CDKN2AIP	CDKN2AIPNL	CDKN2B	CDKN2C	CDKN2D	CDKN3	CDNF	CDO1	CDON	CDPF1	CDR1	CDR2	CDR2L	CDRT1	CDRT15	CDRT15L2	CDRT4	CDS1	CDS2	CDSN	CDT1	CDV3	CDX1	CDX2	CDX4	CDY1	CDY1B	CDY2A	CDY2B	CDYL	CDYL2	CEA	CEACAM1	CEACAM16	CEACAM18	CEACAM19	CEACAM21	CEACAM3	CEACAM4	CEACAM5	CEACAM6	CEACAM7	CEACAM8	CEBPA	CEBPB	CEBPD	CEBPE	CEBPG	CEBPZ	CEBPZ.AS1	CECR1	CECR2	CECR5	CECR6	CEL	CELA1	CELA2A	CELA2B	CELA3A	CELA3B	CELF1	CELF2	CELF3	CELF4	CELF5	CELF6	CELSR1	CELSR2	CELSR3	CEMP1	CEND1	CENPA	CENPB	CENPBD1	CENPC	CENPE	CENPF	CENPH	CENPI	CENPJ	CENPK	CENPL	CENPM	CENPN	CENPO	CENPP	CENPQ	CENPT	CENPU	CENPV	CENPW	CEP104	CEP112	CEP120	CEP128	CEP135	CEP152	CEP164	CEP170	CEP170B	CEP19	CEP192	CEP250	CEP290	CEP350	CEP41	CEP44	CEP55	CEP57	CEP57L1	CEP63	CEP68	CEP70	CEP72	CEP76	CEP78	CEP85	CEP85L	CEP89	CEP95	CEP97	CEPT1	CER1	CERCAM	CERK	CERKL	CERS1	CERS2	CERS3	CERS4	CERS5	CERS6	CES1	CES2	CES3	CES4A	CES5A	CETN1	CETN2	CETN3	CETP	CFB	CFC1	CFC1B	CFD	CFDP1	CFH	CFHR1	CFHR2	CFHR3	CFHR4	CFHR5	CFI	CFL1	CFL2	CFLAR	CFP	CFTR	CGA	CGB	CGB1	CGB2	CGB5	CGB7	CGB8	CGGBP1	CGN	CGNL1	CGREF1	CGRRF1	CH25H	CHAC1	CHAC2	CHAD	CHADL	CHAF1A	CHAF1B	CHAMP1	CHAT	CHCHD1	CHCHD10	CHCHD2	CHCHD3	CHCHD4	CHCHD5	CHCHD6	CHCHD7	CHD1	CHD1L	CHD2	CHD3	CHD4	CHD5	CHD6	CHD7	CHD8	CHD9	CHDC2	CHDH	CHEK1	CHEK2	CHERP	CHFR	CHGA	CHGB	CHI3L1	CHI3L2	CHIA	CHIC1	CHIC2	CHID1	CHIT1	CHKA	CHKB	CHL1	CHM	CHML	CHMP1A	CHMP1B	CHMP2A	CHMP2B	CHMP3	CHMP4A	CHMP4B	CHMP4C	CHMP5	CHMP6	CHMP7	CHN1	CHN2	CHODL	CHORDC1	CHP1	CHP2	CHPF	CHPF2	CHPT1	CHRAC1	CHRD	CHRDL1	CHRDL2	CHRFAM7A	CHRM1	CHRM2	CHRM3	CHRM4	CHRM5	CHRNA1	CHRNA10	CHRNA2	CHRNA3	CHRNA4	CHRNA5	CHRNA6	CHRNA7	CHRNA9	CHRNB1	CHRNB2	CHRNB3	CHRNB4	CHRND	CHRNE	CHRNG	CHST1	CHST10	CHST11	CHST12	CHST13	CHST14	CHST15	CHST2	CHST3	CHST4	CHST5	CHST6	CHST7	CHST8	CHST9	CHSY1	CHSY3	CHTF18	CHTF8	CHTOP	CHUK	CHURC1	CHURC1.FNTB	CIAO1	CIAPIN1	CIB1	CIB2	CIB3	CIB4	CIC	CIDEA	CIDEB	CIDEC	CIITA	CILP	CILP2	CINP	CIPC	CIR1	CIRBP	CIRH1A	CISD1	CISD2	CISD3	CISH	CIT	CITED1	CITED2	CITED4	CIZ1	CKAP2	CKAP2L	CKAP4	CKAP5	CKB	CKLF	CKLF.CMTM1	CKM	CKMT1A	CKMT1B	CKMT2	CKS1B	CKS2	CLASP1	CLASP2	CLASRP	CLC	CLCA1	CLCA2	CLCA4	CLCC1	CLCF1	CLCN1	CLCN2	CLCN3	CLCN4	CLCN5	CLCN6	CLCN7	CLCNKA	CLCNKB	CLDN1	CLDN10	CLDN11	CLDN12	CLDN14	CLDN15	CLDN16	CLDN17	CLDN18	CLDN19	CLDN2	CLDN20	CLDN22	CLDN23	CLDN24	CLDN25	CLDN3	CLDN4	CLDN5	CLDN6	CLDN7	CLDN8	CLDN9	CLDND1	CLDND2	CLEC10A	CLEC11A	CLEC12A	CLEC12B	CLEC14A	CLEC16A	CLEC17A	CLEC18A	CLEC18B	CLEC18C	CLEC19A	CLEC1A	CLEC1B	CLEC2A	CLEC2B	CLEC2D	CLEC2L	CLEC3A	CLEC3B	CLEC4A	CLEC4C	CLEC4D	CLEC4E	CLEC4F	CLEC4G	CLEC4M	CLEC5A	CLEC6A	CLEC7A	CLEC9A	CLECL1	CLGN	CLHC1	CLIC1	CLIC2	CLIC3	CLIC4	CLIC5	CLIC6	CLINT1	CLIP1	CLIP2	CLIP3	CLIP4	CLK1	CLK2	CLK3	CLK4	CLLU1	CLLU1OS	CLMN	CLMP	CLN3	CLN5	CLN6	CLN8	CLNK	CLNS1A	CLOCK	CLP1	CLPB	CLPP	CLPS	CLPSL1	CLPSL2	CLPTM1	CLPTM1L	CLPX	CLRN1	CLRN2	CLRN3	CLSPN	CLSTN1	CLSTN2	CLSTN3	CLTA	CLTB	CLTC	CLTCL1	CLU	CLUAP1	CLUH	CLUL1	CLVS1	CLVS2	CLYBL	CMA1	CMAS	CMBL	CMC1	CMC2	CMC4	CMIP	CMKLR1	CMPK1	CMPK2	CMSS1	CMTM1	CMTM2	CMTM3	CMTM4	CMTM5	CMTM6	CMTM7	CMTM8	CMTR1	CMTR2	CMYA5	CNBD1	CNBD2	CNBP	CNDP1	CNDP2	CNEP1R1	CNFN	CNGA1	CNGA2	CNGA3	CNGA4	CNGB1	CNGB3	CNIH1	CNIH2	CNIH3	CNIH4	CNKSR1	CNKSR2	CNKSR3	CNN1	CNN2	CNN3	CNNM1	CNNM2	CNNM3	CNNM4	CNOT1	CNOT10	CNOT11	CNOT2	CNOT3	CNOT4	CNOT6	CNOT6L	CNOT7	CNOT8	CNP	CNPPD1	CNPY1	CNPY2	CNPY3	CNPY4	CNR1	CNR2	CNRIP1	CNST	CNTD1	CNTD2	CNTF	CNTFR	CNTLN	CNTN1	CNTN2	CNTN3	CNTN4	CNTN5	CNTN6	CNTNAP1	CNTNAP2	CNTNAP3	CNTNAP3B	CNTNAP4	CNTNAP5	CNTRL	CNTROB	COA1	COA3	COA4	COA5	COA6	COA7	COASY	COBL	COBLL1	COCH	COG1	COG2	COG3	COG4	COG5	COG6	COG7	COG8	COIL	COL10A1	COL11A1	COL11A2	COL12A1	COL13A1	COL14A1	COL15A1	COL16A1	COL17A1	COL18A1	COL19A1	COL1A1	COL1A2	COL20A1	COL21A1	COL22A1	COL23A1	COL24A1	COL25A1	COL27A1	COL28A1	COL2A1	COL3A1	COL4A1	COL4A2	COL4A3	COL4A3BP	COL4A4	COL4A5	COL4A6	COL5A1	COL5A2	COL5A3	COL6A1	COL6A2	COL6A3	COL6A5	COL6A6	COL7A1	COL8A1	COL8A2	COL9A1	COL9A2	COL9A3	COLCA1	COLCA2	COLEC10	COLEC11	COLEC12	COLGALT1	COLGALT2	COLQ	COMMD1	COMMD10	COMMD2	COMMD3	COMMD4	COMMD5	COMMD6	COMMD7	COMMD8	COMMD9	COMP	COMT	COMTD1	COPA	COPB1	COPB2	COPE	COPG1	COPG2	COPRS	COPS2	COPS3	COPS4	COPS5	COPS6	COPS7A	COPS7B	COPS8	COPZ1	COPZ2	COQ10A	COQ10B	COQ2	COQ3	COQ4	COQ5	COQ6	COQ7	COQ9	CORIN	CORO1A	CORO1B	CORO1C	CORO2A	CORO2B	CORO6	CORO7	CORO7.PAM16	CORT	COTL1	COX10	COX11	COX14	COX15	COX16	COX17	COX18	COX19	COX20	COX4I1	COX4I2	COX5A	COX5B	COX6A1	COX6A1P2	COX6A2	COX6B1	COX6B2	COX6C	COX7A1	COX7A2	COX7A2L	COX7B	COX7B2	COX7C	COX8A	COX8C	CP	CPA1	CPA2	CPA3	CPA4	CPA5	CPA6	CPAMD8	CPB1	CPB2	CPD	CPE	CPEB1	CPEB2	CPEB3	CPEB4	CPED1	CPLX1	CPLX2	CPLX3	CPLX4	CPM	CPN1	CPN2	CPNE1	CPNE2	CPNE3	CPNE4	CPNE5	CPNE6	CPNE7	CPNE8	CPNE9	CPO	CPOX	CPPED1	CPQ	CPS1	CPSF1	CPSF2	CPSF3	CPSF3L	CPSF4	CPSF4L	CPSF6	CPSF7	CPT1A	CPT1B	CPT1C	CPT2	CPVL	CPXCR1	CPXM1	CPXM2	CPZ	CR1	CR1L	CR2	CR769776.1	CRABP1	CRABP2	CRADD	CRAMP1L	CRAT	CRB1	CRB2	CRB3	CRBN	CRCP	CRCT1	CREB1	CREB3	CREB3L1	CREB3L2	CREB3L3	CREB3L4	CREB5	CREBBP	CREBL2	CREBRF	CREBZF	CREG1	CREG2	CRELD1	CRELD2	CREM	CRH	CRHBP	CRHR1	CRHR2	CRIM1	CRIP1	CRIP2	CRIP3	CRIPAK	CRIPT	CRISP1	CRISP2	CRISP3	CRISPLD1	CRISPLD2	CRK	CRKL	CRLF1	CRLF2	CRLF3	CRLS1	CRMP1	CRNKL1	CRNN	CROCC	CROT	CRP	CRTAC1	CRTAM	CRTAP	CRTC1	CRTC2	CRTC3	CRX	CRY1	CRY2	CRYAA	CRYAB	CRYBA1	CRYBA2	CRYBA4	CRYBB1	CRYBB2	CRYBB3	CRYBG3	CRYGA	CRYGB	CRYGC	CRYGD	CRYGN	CRYGS	CRYL1	CRYM	CRYZ	CRYZL1	CS	CSAD	CSAG1	CSDC2	CSDE1	CSE1L	CSF1	CSF1R	CSF2	CSF2RA	CSF2RB	CSF3	CSF3R	CSGALNACT1	CSGALNACT2	CSH1	CSH2	CSHL1	CSK	CSMD1	CSMD2	CSMD3	CSN1S1	CSN2	CSN3	CSNK1A1	CSNK1A1L	CSNK1D	CSNK1E	CSNK1G1	CSNK1G2	CSNK1G3	CSNK2A1	CSNK2A2	CSNK2A3	CSNK2B	CSNK2B.LY6G5B.1181	CSPG4	CSPG5	CSPP1	CSRNP1	CSRNP2	CSRNP3	CSRP1	CSRP2	CSRP2BP	CSRP3	CST1	CST11	CST2	CST3	CST4	CST5	CST6	CST7	CST8	CST9	CST9L	CSTA	CSTB	CSTF1	CSTF2	CSTF2T	CSTF3	CSTL1	CT45A1	CT45A2	CT45A3	CT45A4	CT45A5	CT45A6	CT476828.1	CT47A1	CT47A10	CT47A11	CT47A12	CT47A2	CT47A3	CT47A4	CT47A5	CT47A6	CT47A7	CT47A8	CT47A9	CT47B1	CT55	CT62	CT83	CTA.299D3.8	CTAG1A	CTAG1B	CTAG2	CTAGE1	CTAGE4	CTAGE5	CTAGE8	CTAGE9	CTB.102L5.4	CTB.129P6.11	CTB.133G6.1	CTB.134H23.2	CTB.167G5.5	CTB.186H2.3	CTB.54O9.9	CTB.58E17.5	CTB.60B18.6	CTB.78H18.1	CTBP1	CTBP2	CTBS	CTC.236F12.4	CTC.241N9.1	CTC.260F20.3	CTC.273B12.7	CTC.360G5.8	CTC.429P9.4	CTC.435M10.3	CTC.454I21.3	CTC.512J12.6	CTC.534A2.2	CTC.786C10.1	CTC1	CTCF	CTCFL	CTD.2014B16.3	CTD.2021H9.3	CTD.2054N24.2	CTD.2116N17.1	CTD.2117L12.1	CTD.2132N18.3	CTD.2140B24.4	CTD.2144E22.5	CTD.2162K18.4	CTD.2192J16.24	CTD.2203A3.1	CTD.2207O23.12	CTD.2207O23.3	CTD.2210P24.4	CTD.2215E18.1	CTD.2228K2.5	CTD.2260A17.2	CTD.2267D19.3	CTD.2287O16.3	CTD.2330K9.3	CTD.2368P22.1	CTD.2370N5.3	CTD.2510F5.6	CTD.2521M24.10	CTD.2545M3.6	CTD.2547L24.3	CTD.2583A14.10	CTD.2600O9.1	CTD.3074O7.11	CTD.3088G3.8	CTD.3105H18.16	CTD.3193O13.9	CTD.3203P2.2	CTD.3214H19.16	CTDNEP1	CTDP1	CTDSP1	CTDSP2	CTDSPL	CTDSPL2	CTF1	CTGF	CTH	CTHRC1	CTIF	CTLA4	CTNNA1	CTNNA2	CTNNA3	CTNNAL1	CTNNB1	CTNNBIP1	CTNNBL1	CTNND1	CTNND2	CTNS	CTPS1	CTPS2	CTR9	CTRB1	CTRB2	CTRC	CTRL	CTSA	CTSB	CTSC	CTSD	CTSE	CTSF	CTSG	CTSH	CTSK	CTSL	CTSO	CTSS	CTSV	CTSW	CTSZ	CTTN	CTTNBP2	CTTNBP2NL	CTU1	CTU2	CTXN1	CTXN2	CTXN3	CU459201.1	CUBN	CUEDC1	CUEDC2	CUL1	CUL2	CUL3	CUL4A	CUL4B	CUL5	CUL7	CUL9	CUTA	CUTC	CUX1	CUX2	CUZD1	CWC15	CWC22	CWC25	CWC27	CWF19L1	CWF19L2	CWH43	CX3CL1	CX3CR1	CXADR	CXCL1	CXCL10	CXCL11	CXCL12	CXCL13	CXCL14	CXCL16	CXCL17	CXCL2	CXCL3	CXCL5	CXCL6	CXCL9	CXCR1	CXCR2	CXCR3	CXCR4	CXCR5	CXCR6	CXXC1	CXXC11	CXXC4	CXXC5	CXorf21	CXorf22	CXorf23	CXorf24	CXorf27	CXorf28	CXorf30	CXorf31	CXorf36	CXorf38	CXorf40A	CXorf40B	CXorf56	CXorf57	CXorf58	CXorf64	CXorf65	CXorf66	CXorf67	CYB561	CYB561A3	CYB561D1	CYB561D2	CYB5A	CYB5B	CYB5D1	CYB5D2	CYB5R1	CYB5R2	CYB5R3	CYB5R4	CYB5RL	CYBA	CYBB	CYBRD1	CYC1	CYCS	CYFIP1	CYFIP2	CYGB	CYHR1	CYLC1	CYLC2	CYLD	CYP11A1	CYP11B1	CYP11B2	CYP17A1	CYP19A1	CYP1A1	CYP1A2	CYP1B1	CYP20A1	CYP21A2	CYP24A1	CYP26A1	CYP26B1	CYP26C1	CYP27A1	CYP27B1	CYP27C1	CYP2A13	CYP2A6	CYP2A7	CYP2B6	CYP2C18	CYP2C19	CYP2C8	CYP2C9	CYP2D6	CYP2E1	CYP2F1	CYP2J2	CYP2R1	CYP2S1	CYP2U1	CYP2W1	CYP39A1	CYP3A4	CYP3A43	CYP3A5	CYP3A7	CYP46A1	CYP4A11	CYP4A22	CYP4B1	CYP4F11	CYP4F12	CYP4F2	CYP4F22	CYP4F3	CYP4F31P	CYP4V2	CYP4X1	CYP4Z1	CYP51A1	CYP7A1	CYP7B1	CYP8B1	CYR61	CYS1	CYSLTR1	CYSLTR2	CYSTM1	CYTH1	CYTH2	CYTH3	CYTH4	CYTIP	CYTL1	CYYR1	CYorf17	D2HGDH	DAAM1	DAAM2	DAB1	DAB2	DAB2IP	DACH1	DACH2	DACT1	DACT2	DACT3	DAD1	DAG1	DAGLA	DAGLB	DAK	DALRD3	DAND5	DAO	DAOA	DAP	DAP3	DAPK1	DAPK2	DAPK3	DAPL1	DAPP1	DARC	DARS	DARS2	DAW1	DAXX	DAZ1	DAZ2	DAZ3	DAZ4	DAZAP1	DAZAP2	DAZL	DBF4	DBF4B	DBH	DBI	DBN1	DBNDD1	DBNDD2	DBNL	DBP	DBR1	DBT	DBX1	DBX2	DCAF10	DCAF11	DCAF12	DCAF12L1	DCAF12L2	DCAF13	DCAF15	DCAF16	DCAF17	DCAF4	DCAF4L1	DCAF4L2	DCAF5	DCAF6	DCAF7	DCAF8	DCAF8L1	DCAF8L2	DCAKD	DCBLD1	DCBLD2	DCC	DCD	DCDC1	DCDC2	DCDC2B	DCDC2C	DCHS1	DCHS2	DCK	DCLK1	DCLK2	DCLK3	DCLRE1A	DCLRE1B	DCLRE1C	DCN	DCP1A	DCP1B	DCP2	DCPS	DCST1	DCST2	DCSTAMP	DCT	DCTD	DCTN1	DCTN2	DCTN3	DCTN4	DCTN5	DCTN6	DCTPP1	DCUN1D1	DCUN1D2	DCUN1D3	DCUN1D4	DCUN1D5	DCX	DCXR	DDA1	DDAH1	DDAH2	DDB1	DDB2	DDC	DDC8	DDHD1	DDHD2	DDI1	DDI2	DDIT3	DDIT4	DDIT4L	DDN	DDO	DDOST	DDR1	DDR2	DDRGK1	DDT	DDTL	DDX1	DDX10	DDX11	DDX17	DDX18	DDX19A	DDX19B	DDX20	DDX21	DDX23	DDX24	DDX25	DDX26B	DDX27	DDX28	DDX31	DDX39A	DDX39B	DDX3X	DDX3Y	DDX4	DDX41	DDX42	DDX43	DDX46	DDX47	DDX49	DDX5	DDX50	DDX51	DDX52	DDX53	DDX54	DDX55	DDX56	DDX58	DDX59	DDX6	DDX60	DDX60L	DEAF1	DEC1	DECR1	DECR2	DEDD	DEDD2	DEF6	DEF8	DEFA1	DEFA1B	DEFA3	DEFA4	DEFA5	DEFA6	DEFB1	DEFB103A	DEFB103B	DEFB104A	DEFB104B	DEFB105A	DEFB105B	DEFB106A	DEFB106B	DEFB107A	DEFB107B	DEFB108B	DEFB110	DEFB112	DEFB113	DEFB114	DEFB115	DEFB116	DEFB118	DEFB119	DEFB121	DEFB123	DEFB124	DEFB125	DEFB126	DEFB127	DEFB128	DEFB129	DEFB130	DEFB131	DEFB132	DEFB133	DEFB134	DEFB135	DEFB136	DEFB4A	DEFB4B	DEGS1	DEGS2	DEK	DENND1A	DENND1B	DENND1C	DENND2A	DENND2C	DENND2D	DENND3	DENND4A	DENND4B	DENND4C	DENND5A	DENND5B	DENND6A	DENND6B	DENR	DEPDC1	DEPDC1B	DEPDC4	DEPDC5	DEPDC7	DEPTOR	DERA	DERL1	DERL2	DERL3	DES	DESI1	DESI2	DET1	DEXI	DFFA	DFFB	DFNA5	DFNB31	DFNB59	DGAT1	DGAT2	DGAT2L6	DGCR14	DGCR2	DGCR6	DGCR6L	DGCR8	DGKA	DGKB	DGKD	DGKE	DGKG	DGKH	DGKI	DGKQ	DGKZ	DGUOK	DHCR24	DHCR7	DHDDS	DHDH	DHFR	DHFRL1	DHH	DHODH	DHPS	DHRS1	DHRS11	DHRS12	DHRS13	DHRS2	DHRS3	DHRS4	DHRS4.AS1	DHRS4L2	DHRS7	DHRS7B	DHRS7C	DHRS9	DHRSX	DHTKD1	DHX15	DHX16	DHX29	DHX30	DHX32	DHX33	DHX34	DHX35	DHX36	DHX37	DHX38	DHX40	DHX57	DHX58	DHX8	DHX9	DIABLO	DIAPH1	DIAPH2	DIAPH3	DICER1	DIDO1	DIEXF	DIMT1	DIO1	DIO2	DIO3	DIP2A	DIP2B	DIP2C	DIRAS1	DIRAS2	DIRAS3	DIRC1	DIRC2	DIRC3	DIS3	DIS3L	DIS3L2	DISC1	DISP1	DISP2	DIXDC1	DKC1	DKFZP434A062	DKFZP434E1119	DKFZP434H0512	DKFZP434O1614	DKFZP547L112	DKFZP667F0711	DKFZP761J1410	DKFZP779J2370	DKFZP779L1853	DKK1	DKK2	DKK3	DKK4	DKKL1	DLAT	DLC1	DLD	DLEC1	DLEU1	DLEU2L	DLEU7	DLG1	DLG2	DLG3	DLG4	DLG5	DLGAP1	DLGAP2	DLGAP3	DLGAP4	DLGAP5	DLK1	DLK2	DLL1	DLL3	DLL4	DLST	DLX1	DLX2	DLX3	DLX4	DLX5	DLX6	DMAP1	DMBT1	DMBX1	DMC1	DMD	DMGDH	DMKN	DMP1	DMPK	DMRT1	DMRT2	DMRT3	DMRTA1	DMRTA2	DMRTB1	DMRTC1	DMRTC1B	DMRTC2	DMTF1	DMTN	DMWD	DMXL1	DMXL2	DNA2	DNAAF1	DNAAF2	DNAAF3	DNAH1	DNAH10	DNAH10OS	DNAH11	DNAH12	DNAH14	DNAH17	DNAH17.AS1	DNAH2	DNAH3	DNAH5	DNAH6	DNAH7	DNAH8	DNAH9	DNAI1	DNAI2	DNAJA1	DNAJA2	DNAJA3	DNAJA4	DNAJB1	DNAJB11	DNAJB12	DNAJB13	DNAJB14	DNAJB2	DNAJB4	DNAJB5	DNAJB6	DNAJB7	DNAJB8	DNAJB9	DNAJC1	DNAJC10	DNAJC11	DNAJC12	DNAJC13	DNAJC14	DNAJC15	DNAJC16	DNAJC17	DNAJC18	DNAJC19	DNAJC2	DNAJC21	DNAJC22	DNAJC24	DNAJC25	DNAJC25.GNG10	DNAJC27	DNAJC28	DNAJC3	DNAJC30	DNAJC4	DNAJC5	DNAJC5B	DNAJC5G	DNAJC6	DNAJC7	DNAJC8	DNAJC9	DNAL1	DNAL4	DNALI1	DNASE1	DNASE1L1	DNASE1L2	DNASE1L3	DNASE2	DNASE2B	DND1	DNER	DNHD1	DNLZ	DNM1	DNM1L	DNM2	DNM3	DNMBP	DNMT1	DNMT3A	DNMT3B	DNMT3L	DNPEP	DNPH1	DNTT	DNTTIP1	DNTTIP2	DOC2A	DOCK1	DOCK10	DOCK11	DOCK2	DOCK3	DOCK4	DOCK5	DOCK6	DOCK7	DOCK8	DOCK9	DOHH	DOK1	DOK2	DOK3	DOK4	DOK5	DOK6	DOK7	DOLK	DOLPP1	DONSON	DOPEY1	DOPEY2	DOT1L	DPAGT1	DPCD	DPCR1	DPEP1	DPEP2	DPEP3	DPF1	DPF2	DPF3	DPH1	DPH2	DPH3	DPH5	DPH6	DPH7	DPM1	DPM2	DPM3	DPP10	DPP3	DPP4	DPP6	DPP7	DPP8	DPP9	DPPA2	DPPA3	DPPA4	DPPA5	DPRX	DPT	DPY19L1	DPY19L2	DPY19L3	DPY19L4	DPY30	DPYD	DPYS	DPYSL2	DPYSL3	DPYSL4	DPYSL5	DQX1	DR1	DRAM1	DRAM2	DRAP1	DRAXIN	DRC1	DRD1	DRD2	DRD3	DRD4	DRD5	DRG1	DRG2	DRGX	DROSHA	DRP2	DSC1	DSC2	DSC3	DSCAM	DSCAML1	DSCC1	DSCR3	DSCR4	DSCR8	DSE	DSEL	DSG1	DSG2	DSG3	DSG4	DSN1	DSP	DSPP	DST	DSTN	DSTYK	DTD1	DTD2	DTHD1	DTL	DTNA	DTNB	DTNBP1	DTWD1	DTWD2	DTX1	DTX2	DTX3	DTX3L	DTX4	DTYMK	DUOX1	DUOX2	DUOXA1	DUOXA2	DUPD1	DUS1L	DUS2	DUS3L	DUS4L	DUSP1	DUSP10	DUSP11	DUSP12	DUSP13	DUSP14	DUSP15	DUSP16	DUSP18	DUSP19	DUSP2	DUSP21	DUSP22	DUSP23	DUSP26	DUSP27	DUSP28	DUSP3	DUSP4	DUSP5	DUSP6	DUSP7	DUSP8	DUSP9	DUT	DUX4	DUX4L2	DUX4L3	DUX4L4	DUX4L5	DUX4L6	DUX4L7	DUXA	DVL1	DVL2	DVL3	DXO	DYDC1	DYDC2	DYM	DYNAP	DYNC1H1	DYNC1I1	DYNC1I2	DYNC1LI1	DYNC1LI2	DYNC2H1	DYNC2LI1	DYNLL1	DYNLL2	DYNLRB1	DYNLRB2	DYNLT1	DYNLT3	DYRK1A	DYRK1B	DYRK2	DYRK3	DYRK4	DYSF	DYTN	DYX1C1	DZANK1	DZIP1	DZIP1L	DZIP3	E2F1	E2F2	E2F3	E2F4	E2F5	E2F6	E2F7	E2F8	E4F1	EAF1	EAF2	EAPP	EARS2	EBAG9	EBF1	EBF2	EBF3	EBF4	EBI3	EBLN1	EBLN2	EBNA1BP2	EBP	EBPL	ECD	ECE1	ECE2	ECEL1	ECH1	ECHDC1	ECHDC2	ECHDC3	ECHS1	ECI1	ECI2	ECM1	ECM2	ECSCR	ECSIT	ECT2	ECT2L	EDA	EDA2R	EDAR	EDARADD	EDC3	EDC4	EDDM3A	EDDM3B	EDEM1	EDEM2	EDEM3	EDF1	EDIL3	EDN1	EDN2	EDN3	EDNRA	EDNRB	EDRF1	EEA1	EED	EEF1A1	EEF1A2	EEF1B2	EEF1D	EEF1E1	EEF1G	EEF2	EEF2K	EEFSEC	EEPD1	EFCAB1	EFCAB10	EFCAB11	EFCAB12	EFCAB13	EFCAB14	EFCAB2	EFCAB3	EFCAB4A	EFCAB4B	EFCAB5	EFCAB6	EFCAB7	EFCAB8	EFCAB9	EFCC1	EFEMP1	EFEMP2	EFHB	EFHC1	EFHC2	EFHD1	EFHD2	EFNA1	EFNA2	EFNA3	EFNA4	EFNA5	EFNB1	EFNB2	EFNB3	EFR3A	EFR3B	EFS	EFTUD1	EFTUD2	EGF	EGFL6	EGFL7	EGFL8	EGFLAM	EGFR	EGLN1	EGLN2	EGLN3	EGR1	EGR2	EGR3	EGR4	EHBP1	EHBP1L1	EHD1	EHD2	EHD3	EHD4	EHF	EHHADH	EHMT1	EHMT2	EI24	EID1	EID2	EID2B	EID3	EIF1	EIF1AD	EIF1AX	EIF1AY	EIF1B	EIF2A	EIF2AK1	EIF2AK2	EIF2AK3	EIF2AK4	EIF2B1	EIF2B2	EIF2B3	EIF2B4	EIF2B5	EIF2D	EIF2S1	EIF2S2	EIF2S3	EIF2S3L	EIF3A	EIF3B	EIF3C	EIF3CL	EIF3D	EIF3E	EIF3F	EIF3G	EIF3H	EIF3I	EIF3J	EIF3K	EIF3L	EIF3M	EIF4A1	EIF4A2	EIF4A3	EIF4B	EIF4E	EIF4E1B	EIF4E2	EIF4E3	EIF4EBP1	EIF4EBP2	EIF4EBP3	EIF4ENIF1	EIF4G1	EIF4G2	EIF4G3	EIF4H	EIF5	EIF5A	EIF5A2	EIF5AL1	EIF5B	EIF6	ELAC1	ELAC2	ELANE	ELAVL1	ELAVL2	ELAVL3	ELAVL4	ELF1	ELF2	ELF3	ELF4	ELF5	ELFN1	ELFN2	ELK1	ELK3	ELK4	ELL	ELL2	ELL3	ELMO1	ELMO2	ELMO3	ELMOD1	ELMOD2	ELMOD3	ELMSAN1	ELN	ELOF1	ELOVL1	ELOVL2	ELOVL3	ELOVL4	ELOVL5	ELOVL6	ELOVL7	ELP2	ELP3	ELP4	ELP5	ELP6	ELSPBP1	ELTD1	EMB	EMC1	EMC10	EMC2	EMC3	EMC4	EMC6	EMC7	EMC8	EMC9	EMCN	EMD	EME1	EME2	EMG1	EMID1	EMILIN1	EMILIN2	EMILIN3	EML1	EML2	EML3	EML4	EML5	EML6	EMP1	EMP2	EMP3	EMR1	EMR2	EMR3	EMX1	EMX2	EN1	EN2	ENAH	ENAM	ENC1	ENDOD1	ENDOG	ENDOU	ENDOV	ENG	ENGASE	ENHO	ENKD1	ENKUR	ENO1	ENO2	ENO3	ENO4	ENOPH1	ENOSF1	ENOX1	ENOX2	ENPEP	ENPP1	ENPP2	ENPP3	ENPP4	ENPP5	ENPP6	ENPP7	ENSA	ENSG00000002079	ENSG00000005206	ENSG00000006062	ENSG00000012171	ENSG00000018607	ENSG00000020219	ENSG00000026036	ENSG00000031544	ENSG00000034063	ENSG00000049319	ENSG00000060303	ENSG00000067601	ENSG00000073905	ENSG00000078319	ENSG00000080947	ENSG00000083622	ENSG00000088340	ENSG00000088970	ENSG00000093100	ENSG00000099251	ENSG00000099725	ENSG00000099869	ENSG00000100058	ENSG00000100181	ENSG00000101278	ENSG00000101321	ENSG00000101898	ENSG00000102055	ENSG00000103200	ENSG00000103472	ENSG00000103832	ENSG00000104691	ENSG00000104725	ENSG00000105663	ENSG00000105694	ENSG00000105988	ENSG00000106133	ENSG00000106540	ENSG00000106610	ENSG00000108442	ENSG00000108452	ENSG00000108516	ENSG00000108785	ENSG00000108958	ENSG00000110347	ENSG00000110811	ENSG00000111788	ENSG00000112664	ENSG00000115934	ENSG00000117242	ENSG00000118412	ENSG00000118903	ENSG00000118976	ENSG00000118990	ENSG00000119440	ENSG00000119660	ENSG00000120087	ENSG00000120555	ENSG00000121083	ENSG00000121089	ENSG00000122043	ENSG00000122432	ENSG00000122872	ENSG00000123009	ENSG00000123201	ENSG00000123447	ENSG00000123870	ENSG00000123965	ENSG00000124097	ENSG00000124399	ENSG00000124549	ENSG00000124835	ENSG00000124915	ENSG00000125385	ENSG00000125514	ENSG00000125631	ENSG00000125695	ENSG00000125804	ENSG00000125997	ENSG00000126005	ENSG00000126542	ENSG00000127589	ENSG00000127688	ENSG00000127957	ENSG00000128262	ENSG00000128438	ENSG00000128692	ENSG00000129816	ENSG00000129845	ENSG00000130600	ENSG00000130612	ENSG00000131002	ENSG00000131007	ENSG00000131009	ENSG00000131401	ENSG00000131484	ENSG00000131538	ENSG00000131548	ENSG00000131797	ENSG00000131885	ENSG00000131982	ENSG00000132204	ENSG00000132832	ENSG00000132967	ENSG00000133519	ENSG00000133624	ENSG00000134297	ENSG00000134612	ENSG00000135253	ENSG00000135477	ENSG00000136149	ENSG00000136315	ENSG00000136805	ENSG00000137808	ENSG00000137970	ENSG00000139239	ENSG00000139617	ENSG00000140181	ENSG00000141028	ENSG00000141979	ENSG00000142163	ENSG00000142396	ENSG00000143429	ENSG00000144010	ENSG00000144140	ENSG00000144158	ENSG00000144188	ENSG00000144596	ENSG00000145063	ENSG00000145835	ENSG00000146001	ENSG00000146556	ENSG00000146666	ENSG00000146677	ENSG00000146722	ENSG00000146839	ENSG00000147753	ENSG00000147761	ENSG00000149656	ENSG00000150086	ENSG00000150175	ENSG00000150276	ENSG00000150732	ENSG00000151303	ENSG00000151631	ENSG00000151963	ENSG00000152117	ENSG00000152268	ENSG00000152487	ENSG00000152931	ENSG00000153363	ENSG00000153923	ENSG00000154198	ENSG00000154316	ENSG00000154608	ENSG00000154874	ENSG00000154898	ENSG00000155070	ENSG00000156750	ENSG00000156755	ENSG00000157021	ENSG00000157152	ENSG00000157306	ENSG00000157965	ENSG00000158482	ENSG00000158731	ENSG00000159186	ENSG00000159247	ENSG00000159712	ENSG00000159860	ENSG00000159904	ENSG00000160172	ENSG00000160336	ENSG00000160766	ENSG00000160828	ENSG00000160963	ENSG00000161132	ENSG00000161149	ENSG00000161574	ENSG00000161643	ENSG00000161912	ENSG00000162685	ENSG00000162699	ENSG00000162840	ENSG00000162947	ENSG00000162997	ENSG00000163016	ENSG00000163121	ENSG00000163364	ENSG00000163597	ENSG00000163612	ENSG00000164616	ENSG00000164621	ENSG00000164669	ENSG00000164740	ENSG00000164845	ENSG00000165121	ENSG00000165178	ENSG00000165366	ENSG00000165862	ENSG00000165874	ENSG00000166007	ENSG00000166013	ENSG00000166104	ENSG00000166408	ENSG00000166473	ENSG00000166492	ENSG00000166530	ENSG00000166667	ENSG00000166693	ENSG00000166763	ENSG00000166770	ENSG00000166787	ENSG00000166917	ENSG00000167117	ENSG00000167355	ENSG00000167390	ENSG00000167459	ENSG00000167494	ENSG00000167774	ENSG00000167798	ENSG00000167807	ENSG00000167912	ENSG00000167984	ENSG00000168122	ENSG00000168126	ENSG00000168129	ENSG00000168367	ENSG00000168405	ENSG00000168597	ENSG00000168630	ENSG00000168852	ENSG00000168967	ENSG00000168992	ENSG00000169040	ENSG00000169075	ENSG00000169164	ENSG00000169202	ENSG00000169253	ENSG00000169325	ENSG00000169662	ENSG00000169668	ENSG00000169763	ENSG00000169811	ENSG00000169849	ENSG00000169861	ENSG00000170089	ENSG00000170092	ENSG00000170152	ENSG00000170161	ENSG00000170165	ENSG00000170217	ENSG00000170356	ENSG00000170409	ENSG00000170468	ENSG00000170590	ENSG00000170629	ENSG00000170688	ENSG00000170827	ENSG00000170846	ENSG00000170858	ENSG00000170919	ENSG00000170941	ENSG00000170983	ENSG00000171084	ENSG00000171101	ENSG00000171483	ENSG00000171570	ENSG00000171658	ENSG00000171671	ENSG00000171889	ENSG00000171943	ENSG00000171999	ENSG00000172070	ENSG00000172148	ENSG00000172186	ENSG00000172250	ENSG00000172283	ENSG00000172294	ENSG00000172297	ENSG00000172332	ENSG00000172342	ENSG00000172460	ENSG00000172746	ENSG00000172799	ENSG00000172900	ENSG00000172912	ENSG00000172965	ENSG00000172971	ENSG00000172974	ENSG00000173231	ENSG00000173295	ENSG00000173357	ENSG00000173810	ENSG00000173811	ENSG00000173867	ENSG00000173954	ENSG00000173966	ENSG00000174028	ENSG00000174171	ENSG00000174353	ENSG00000174365	ENSG00000174368	ENSG00000174384	ENSG00000174403	ENSG00000174408	ENSG00000174418	ENSG00000174495	ENSG00000174572	ENSG00000174677	ENSG00000174678	ENSG00000174680	ENSG00000174715	ENSG00000174912	ENSG00000174930	ENSG00000174977	ENSG00000175061	ENSG00000175147	ENSG00000175164	ENSG00000175302	ENSG00000175319	ENSG00000175509	ENSG00000175513	ENSG00000175611	ENSG00000175658	ENSG00000175676	ENSG00000175699	ENSG00000175701	ENSG00000175730	ENSG00000175741	ENSG00000175749	ENSG00000175772	ENSG00000175773	ENSG00000175800	ENSG00000175827	ENSG00000175841	ENSG00000175873	ENSG00000175886	ENSG00000175892	ENSG00000175898	ENSG00000175967	ENSG00000176007	ENSG00000176043	ENSG00000176054	ENSG00000176075	ENSG00000176082	ENSG00000176115	ENSG00000176183	ENSG00000176227	ENSG00000176232	ENSG00000176243	ENSG00000176268	ENSG00000176289	ENSG00000176290	ENSG00000176305	ENSG00000176312	ENSG00000176318	ENSG00000176320	ENSG00000176343	ENSG00000176354	ENSG00000176366	ENSG00000176378	ENSG00000176395	ENSG00000176510	ENSG00000176584	ENSG00000176654	ENSG00000176700	ENSG00000176716	ENSG00000176728	ENSG00000176734	ENSG00000176748	ENSG00000176752	ENSG00000176754	ENSG00000176761	ENSG00000176812	ENSG00000176824	ENSG00000176826	ENSG00000176840	ENSG00000176855	ENSG00000176857	ENSG00000176868	ENSG00000176882	ENSG00000176923	ENSG00000176933	ENSG00000176936	ENSG00000176951	ENSG00000176970	ENSG00000176998	ENSG00000177112	ENSG00000177133	ENSG00000177144	ENSG00000177173	ENSG00000177197	ENSG00000177233	ENSG00000177236	ENSG00000177261	ENSG00000177306	ENSG00000177337	ENSG00000177338	ENSG00000177350	ENSG00000177359	ENSG00000177369	ENSG00000177400	ENSG00000177406	ENSG00000177410	ENSG00000177418	ENSG00000177447	ENSG00000177452	ENSG00000177553	ENSG00000177586	ENSG00000177590	ENSG00000177640	ENSG00000177699	ENSG00000177725	ENSG00000177736	ENSG00000177738	ENSG00000177757	ENSG00000177770	ENSG00000177776	ENSG00000177788	ENSG00000177803	ENSG00000177820	ENSG00000177822	ENSG00000177839	ENSG00000177853	ENSG00000177855	ENSG00000177910	ENSG00000177993	ENSG00000178081	ENSG00000178082	ENSG00000178107	ENSG00000178110	ENSG00000178130	ENSG00000178146	ENSG00000178162	ENSG00000178193	ENSG00000178248	ENSG00000178412	ENSG00000178429	ENSG00000178430	ENSG00000178440	ENSG00000178457	ENSG00000178458	ENSG00000178464	ENSG00000178503	ENSG00000178550	ENSG00000178556	ENSG00000178596	ENSG00000178631	ENSG00000178642	ENSG00000178654	ENSG00000178660	ENSG00000178715	ENSG00000178723	ENSG00000178762	ENSG00000178803	ENSG00000178836	ENSG00000178863	ENSG00000178894	ENSG00000178932	ENSG00000178947	ENSG00000178972	ENSG00000178977	ENSG00000179031	ENSG00000179061	ENSG00000179073	ENSG00000179082	ENSG00000179101	ENSG00000179131	ENSG00000179136	ENSG00000179141	ENSG00000179157	ENSG00000179170	ENSG00000179219	ENSG00000179251	ENSG00000179277	ENSG00000179296	ENSG00000179342	ENSG00000179362	ENSG00000179381	ENSG00000179406	ENSG00000179412	ENSG00000179420	ENSG00000179428	ENSG00000179443	ENSG00000179447	ENSG00000179449	ENSG00000179452	ENSG00000179460	ENSG00000179467	ENSG00000179523	ENSG00000179571	ENSG00000179577	ENSG00000179600	ENSG00000179611	ENSG00000179676	ENSG00000179743	ENSG00000179766	ENSG00000179799	ENSG00000179818	ENSG00000179859	ENSG00000179899	ENSG00000179935	ENSG00000179967	ENSG00000179978	ENSG00000179994	ENSG00000179997	ENSG00000180015	ENSG00000180019	ENSG00000180042	ENSG00000180068	ENSG00000180081	ENSG00000180105	ENSG00000180139	ENSG00000180150	ENSG00000180152	ENSG00000180172	ENSG00000180178	ENSG00000180189	ENSG00000180211	ENSG00000180221	ENSG00000180229	ENSG00000180230	ENSG00000180279	ENSG00000180284	ENSG00000180344	ENSG00000180385	ENSG00000180409	ENSG00000180422	ENSG00000180437	ENSG00000180458	ENSG00000180581	ENSG00000180610	ENSG00000180636	ENSG00000180662	ENSG00000180663	ENSG00000180672	ENSG00000180673	ENSG00000180712	ENSG00000180714	ENSG00000180723	ENSG00000180725	ENSG00000180747	ENSG00000180764	ENSG00000180769	ENSG00000180770	ENSG00000180771	ENSG00000180803	ENSG00000180846	ENSG00000180867	ENSG00000180910	ENSG00000180926	ENSG00000180987	ENSG00000181017	ENSG00000181097	ENSG00000181101	ENSG00000181109	ENSG00000181123	ENSG00000181126	ENSG00000181171	ENSG00000181201	ENSG00000181211	ENSG00000181214	ENSG00000181227	ENSG00000181260	ENSG00000181282	ENSG00000181296	ENSG00000181325	ENSG00000181358	ENSG00000181359	ENSG00000181395	ENSG00000181404	ENSG00000181511	ENSG00000181514	ENSG00000181524	ENSG00000181705	ENSG00000181741	ENSG00000181780	ENSG00000181784	ENSG00000181791	ENSG00000181798	ENSG00000181800	ENSG00000181819	ENSG00000181837	ENSG00000181877	ENSG00000181943	ENSG00000181950	ENSG00000181977	ENSG00000181984	ENSG00000181995	ENSG00000181997	ENSG00000182000	ENSG00000182021	ENSG00000182048	ENSG00000182057	ENSG00000182109	ENSG00000182165	ENSG00000182310	ENSG00000182347	ENSG00000182351	ENSG00000182356	ENSG00000182365	ENSG00000182366	ENSG00000182376	ENSG00000182383	ENSG00000182397	ENSG00000182404	ENSG00000182477	ENSG00000182484	ENSG00000182487	ENSG00000182502	ENSG00000182531	ENSG00000182565	ENSG00000182574	ENSG00000182586	ENSG00000182612	ENSG00000182625	ENSG00000182632	ENSG00000182648	ENSG00000182707	ENSG00000182722	ENSG00000182796	ENSG00000182814	ENSG00000182841	ENSG00000182873	ENSG00000182880	ENSG00000182888	ENSG00000182921	ENSG00000182965	ENSG00000183016	ENSG00000183022	ENSG00000183055	ENSG00000183122	ENSG00000183169	ENSG00000183171	ENSG00000183185	ENSG00000183199	ENSG00000183239	ENSG00000183242	ENSG00000183249	ENSG00000183298	ENSG00000183308	ENSG00000183378	ENSG00000183385	ENSG00000183405	ENSG00000183432	ENSG00000183444	ENSG00000183458	ENSG00000183504	ENSG00000183506	ENSG00000183514	ENSG00000183531	ENSG00000183535	ENSG00000183566	ENSG00000183586	ENSG00000183604	ENSG00000183663	ENSG00000183666	ENSG00000183674	ENSG00000183822	ENSG00000183900	ENSG00000183909	ENSG00000183911	ENSG00000183929	ENSG00000183935	ENSG00000183938	ENSG00000183981	ENSG00000184055	ENSG00000184068	ENSG00000184084	ENSG00000184100	ENSG00000184106	ENSG00000184111	ENSG00000184115	ENSG00000184139	ENSG00000184188	ENSG00000184247	ENSG00000184274	ENSG00000184303	ENSG00000184319	ENSG00000184324	ENSG00000184414	ENSG00000184423	ENSG00000184441	ENSG00000184490	ENSG00000184523	ENSG00000184551	ENSG00000184586	ENSG00000184596	ENSG00000184612	ENSG00000184616	ENSG00000184617	ENSG00000184624	ENSG00000184669	ENSG00000184741	ENSG00000184789	ENSG00000184795	ENSG00000184844	ENSG00000184856	ENSG00000184879	ENSG00000184906	ENSG00000184961	ENSG00000184991	ENSG00000185020	ENSG00000185031	ENSG00000185037	ENSG00000185040	ENSG00000185041	ENSG00000185044	ENSG00000185065	ENSG00000185068	ENSG00000185074	ENSG00000185078	ENSG00000185162	ENSG00000185168	ENSG00000185182	ENSG00000185186	ENSG00000185203	ENSG00000185221	ENSG00000185275	ENSG00000185296	ENSG00000185319	ENSG00000185390	ENSG00000185433	ENSG00000185485	ENSG00000185495	ENSG00000185596	ENSG00000185607	ENSG00000185631	ENSG00000185638	ENSG00000185641	ENSG00000185700	ENSG00000185701	ENSG00000185710	ENSG00000185834	ENSG00000185837	ENSG00000185839	ENSG00000185847	ENSG00000185903	ENSG00000185904	ENSG00000185986	ENSG00000186008	ENSG00000186019	ENSG00000186056	ENSG00000186076	ENSG00000186082	ENSG00000186124	ENSG00000186148	ENSG00000186152	ENSG00000186162	ENSG00000186163	ENSG00000186223	ENSG00000186232	ENSG00000186234	ENSG00000186244	ENSG00000186268	ENSG00000186301	ENSG00000186312	ENSG00000186322	ENSG00000186328	ENSG00000186369	ENSG00000186466	ENSG00000186481	ENSG00000186508	ENSG00000186526	ENSG00000186530	ENSG00000186543	ENSG00000186594	ENSG00000186615	ENSG00000186645	ENSG00000186676	ENSG00000186678	ENSG00000186704	ENSG00000186715	ENSG00000186743	ENSG00000186788	ENSG00000186831	ENSG00000186842	ENSG00000186886	ENSG00000186940	ENSG00000187008	ENSG00000187012	ENSG00000187060	ENSG00000187103	ENSG00000187156	ENSG00000187172	ENSG00000187229	ENSG00000187472	ENSG00000187481	ENSG00000187483	ENSG00000187504	ENSG00000187534	ENSG00000187536	ENSG00000187589	ENSG00000187621	ENSG00000187653	ENSG00000187657	ENSG00000187667	ENSG00000187686	ENSG00000187721	ENSG00000187762	ENSG00000187763	ENSG00000187791	ENSG00000187812	ENSG00000187847	ENSG00000187870	ENSG00000187893	ENSG00000187900	ENSG00000187904	ENSG00000187952	ENSG00000187953	ENSG00000187979	ENSG00000187984	ENSG00000187988	ENSG00000187999	ENSG00000188002	ENSG00000188013	ENSG00000188029	ENSG00000188070	ENSG00000188073	ENSG00000188078	ENSG00000188101	ENSG00000188126	ENSG00000188185	ENSG00000188206	ENSG00000188223	ENSG00000188314	ENSG00000188338	ENSG00000188365	ENSG00000188383	ENSG00000188384	ENSG00000188388	ENSG00000188399	ENSG00000188403	ENSG00000188424	ENSG00000188438	ENSG00000188439	ENSG00000188451	ENSG00000188459	ENSG00000188460	ENSG00000188477	ENSG00000188512	ENSG00000188525	ENSG00000188585	ENSG00000188599	ENSG00000188646	ENSG00000188656	ENSG00000188660	ENSG00000188662	ENSG00000188668	ENSG00000188681	ENSG00000188691	ENSG00000188693	ENSG00000188712	ENSG00000188722	ENSG00000188740	ENSG00000188755	ENSG00000188765	ENSG00000188801	ENSG00000188825	ENSG00000188831	ENSG00000188850	ENSG00000188856	ENSG00000188873	ENSG00000188877	ENSG00000188933	ENSG00000188971	ENSG00000188985	ENSG00000189002	ENSG00000189011	ENSG00000189014	ENSG00000189077	ENSG00000189089	ENSG00000189093	ENSG00000189136	ENSG00000189145	ENSG00000189149	ENSG00000189166	ENSG00000189196	ENSG00000189212	ENSG00000189223	ENSG00000189229	ENSG00000189238	ENSG00000189295	ENSG00000189316	ENSG00000189343	ENSG00000189348	ENSG00000189357	ENSG00000189372	ENSG00000189393	ENSG00000189398	ENSG00000189419	ENSG00000189423	ENSG00000189431	ENSG00000194270	ENSG00000194297	ENSG00000194647	ENSG00000194717	ENSG00000195024	ENSG00000195401	ENSG00000196082	ENSG00000196085	ENSG00000196095	ENSG00000196096	ENSG00000196114	ENSG00000196115	ENSG00000196138	ENSG00000196143	ENSG00000196183	ENSG00000196193	ENSG00000196204	ENSG00000196205	ENSG00000196243	ENSG00000196273	ENSG00000196274	ENSG00000196289	ENSG00000196295	ENSG00000196301	ENSG00000196302	ENSG00000196364	ENSG00000196369	ENSG00000196383	ENSG00000196390	ENSG00000196395	ENSG00000196403	ENSG00000196421	ENSG00000196472	ENSG00000196534	ENSG00000196553	ENSG00000196559	ENSG00000196564	ENSG00000196566	ENSG00000196589	ENSG00000196593	ENSG00000196634	ENSG00000196656	ENSG00000196668	ENSG00000196674	ENSG00000196690	ENSG00000196696	ENSG00000196737	ENSG00000196756	ENSG00000196777	ENSG00000196810	ENSG00000196861	ENSG00000196893	ENSG00000196912	ENSG00000196922	ENSG00000196927	ENSG00000196933	ENSG00000196951	ENSG00000196960	ENSG00000196970	ENSG00000196972	ENSG00000197015	ENSG00000197023	ENSG00000197038	ENSG00000197047	ENSG00000197062	ENSG00000197067	ENSG00000197071	ENSG00000197083	ENSG00000197085	ENSG00000197092	ENSG00000197099	ENSG00000197146	ENSG00000197149	ENSG00000197161	ENSG00000197171	ENSG00000197176	ENSG00000197180	ENSG00000197185	ENSG00000197210	ENSG00000197214	ENSG00000197251	ENSG00000197253	ENSG00000197254	ENSG00000197258	ENSG00000197284	ENSG00000197291	ENSG00000197308	ENSG00000197320	ENSG00000197332	ENSG00000197334	ENSG00000197358	ENSG00000197421	ENSG00000197426	ENSG00000197462	ENSG00000197463	ENSG00000197468	ENSG00000197475	ENSG00000197476	ENSG00000197503	ENSG00000197511	ENSG00000197549	ENSG00000197550	ENSG00000197558	ENSG00000197575	ENSG00000197582	ENSG00000197585	ENSG00000197588	ENSG00000197617	ENSG00000197627	ENSG00000197644	ENSG00000197670	ENSG00000197674	ENSG00000197692	ENSG00000197698	ENSG00000197704	ENSG00000197727	ENSG00000197744	ENSG00000197794	ENSG00000197805	ENSG00000197813	ENSG00000197815	ENSG00000197825	ENSG00000197830	ENSG00000197844	ENSG00000197847	ENSG00000197848	ENSG00000197849	ENSG00000197866	ENSG00000197882	ENSG00000197934	ENSG00000197955	ENSG00000197984	ENSG00000197989	ENSG00000197990	ENSG00000198022	ENSG00000198100	ENSG00000198106	ENSG00000198134	ENSG00000198153	ENSG00000198155	ENSG00000198217	ENSG00000198221	ENSG00000198229	ENSG00000198237	ENSG00000198251	ENSG00000198261	ENSG00000198277	ENSG00000198284	ENSG00000198305	ENSG00000198312	ENSG00000198358	ENSG00000198367	ENSG00000198384	ENSG00000198388	ENSG00000198406	ENSG00000198414	ENSG00000198416	ENSG00000198434	ENSG00000198452	ENSG00000198468	ENSG00000198491	ENSG00000198496	ENSG00000198526	ENSG00000198547	ENSG00000198555	ENSG00000198566	ENSG00000198567	ENSG00000198618	ENSG00000198632	ENSG00000198658	ENSG00000198671	ENSG00000198678	ENSG00000198683	ENSG00000198703	ENSG00000198738	ENSG00000198744	ENSG00000198787	ENSG00000198857	ENSG00000198868	ENSG00000198923	ENSG00000198972	ENSG00000198973	ENSG00000198974	ENSG00000198975	ENSG00000198976	ENSG00000198981	ENSG00000198982	ENSG00000198983	ENSG00000198984	ENSG00000198986	ENSG00000198987	ENSG00000198995	ENSG00000198997	ENSG00000199001	ENSG00000199004	ENSG00000199005	ENSG00000199012	ENSG00000199015	ENSG00000199017	ENSG00000199020	ENSG00000199023	ENSG00000199024	ENSG00000199025	ENSG00000199030	ENSG00000199031	ENSG00000199032	ENSG00000199035	ENSG00000199036	ENSG00000199038	ENSG00000199043	ENSG00000199047	ENSG00000199051	ENSG00000199053	ENSG00000199058	ENSG00000199059	ENSG00000199060	ENSG00000199065	ENSG00000199066	ENSG00000199069	ENSG00000199071	ENSG00000199072	ENSG00000199075	ENSG00000199077	ENSG00000199080	ENSG00000199082	ENSG00000199085	ENSG00000199088	ENSG00000199089	ENSG00000199090	ENSG00000199092	ENSG00000199094	ENSG00000199095	ENSG00000199097	ENSG00000199102	ENSG00000199104	ENSG00000199107	ENSG00000199109	ENSG00000199121	ENSG00000199122	ENSG00000199127	ENSG00000199130	ENSG00000199132	ENSG00000199133	ENSG00000199135	ENSG00000199143	ENSG00000199145	ENSG00000199149	ENSG00000199150	ENSG00000199151	ENSG00000199153	ENSG00000199156	ENSG00000199157	ENSG00000199158	ENSG00000199161	ENSG00000199165	ENSG00000199168	ENSG00000199169	ENSG00000199172	ENSG00000199177	ENSG00000199179	ENSG00000199180	ENSG00000199187	ENSG00000199196	ENSG00000199197	ENSG00000199200	ENSG00000199201	ENSG00000199203	ENSG00000199204	ENSG00000199212	ENSG00000199214	ENSG00000199217	ENSG00000199218	ENSG00000199219	ENSG00000199220	ENSG00000199222	ENSG00000199223	ENSG00000199224	ENSG00000199226	ENSG00000199231	ENSG00000199235	ENSG00000199237	ENSG00000199241	ENSG00000199245	ENSG00000199246	ENSG00000199248	ENSG00000199251	ENSG00000199260	ENSG00000199262	ENSG00000199263	ENSG00000199266	ENSG00000199272	ENSG00000199273	ENSG00000199279	ENSG00000199282	ENSG00000199283	ENSG00000199285	ENSG00000199286	ENSG00000199287	ENSG00000199289	ENSG00000199290	ENSG00000199291	ENSG00000199293	ENSG00000199295	ENSG00000199298	ENSG00000199301	ENSG00000199303	ENSG00000199306	ENSG00000199308	ENSG00000199311	ENSG00000199313	ENSG00000199319	ENSG00000199321	ENSG00000199325	ENSG00000199326	ENSG00000199327	ENSG00000199331	ENSG00000199332	ENSG00000199335	ENSG00000199347	ENSG00000199348	ENSG00000199349	ENSG00000199357	ENSG00000199360	ENSG00000199361	ENSG00000199362	ENSG00000199363	ENSG00000199366	ENSG00000199368	ENSG00000199370	ENSG00000199377	ENSG00000199378	ENSG00000199381	ENSG00000199382	ENSG00000199385	ENSG00000199390	ENSG00000199392	ENSG00000199394	ENSG00000199398	ENSG00000199400	ENSG00000199405	ENSG00000199409	ENSG00000199410	ENSG00000199411	ENSG00000199420	ENSG00000199422	ENSG00000199424	ENSG00000199426	ENSG00000199432	ENSG00000199436	ENSG00000199437	ENSG00000199440	ENSG00000199442	ENSG00000199444	ENSG00000199446	ENSG00000199448	ENSG00000199452	ENSG00000199453	ENSG00000199458	ENSG00000199459	ENSG00000199460	ENSG00000199461	ENSG00000199466	ENSG00000199468	ENSG00000199469	ENSG00000199470	ENSG00000199471	ENSG00000199472	ENSG00000199473	ENSG00000199474	ENSG00000199475	ENSG00000199476	ENSG00000199477	ENSG00000199482	ENSG00000199483	ENSG00000199487	ENSG00000199488	ENSG00000199489	ENSG00000199490	ENSG00000199492	ENSG00000199497	ENSG00000199506	ENSG00000199512	ENSG00000199514	ENSG00000199515	ENSG00000199516	ENSG00000199520	ENSG00000199529	ENSG00000199530	ENSG00000199536	ENSG00000199537	ENSG00000199540	ENSG00000199546	ENSG00000199550	ENSG00000199551	ENSG00000199552	ENSG00000199554	ENSG00000199562	ENSG00000199565	ENSG00000199566	ENSG00000199567	ENSG00000199568	ENSG00000199570	ENSG00000199571	ENSG00000199574	ENSG00000199575	ENSG00000199577	ENSG00000199580	ENSG00000199584	ENSG00000199591	ENSG00000199593	ENSG00000199594	ENSG00000199595	ENSG00000199598	ENSG00000199601	ENSG00000199603	ENSG00000199605	ENSG00000199622	ENSG00000199626	ENSG00000199627	ENSG00000199629	ENSG00000199630	ENSG00000199631	ENSG00000199633	ENSG00000199634	ENSG00000199635	ENSG00000199636	ENSG00000199640	ENSG00000199641	ENSG00000199643	ENSG00000199645	ENSG00000199646	ENSG00000199652	ENSG00000199663	ENSG00000199664	ENSG00000199666	ENSG00000199667	ENSG00000199668	ENSG00000199672	ENSG00000199673	ENSG00000199674	ENSG00000199675	ENSG00000199676	ENSG00000199677	ENSG00000199678	ENSG00000199683	ENSG00000199687	ENSG00000199691	ENSG00000199695	ENSG00000199697	ENSG00000199698	ENSG00000199700	ENSG00000199701	ENSG00000199702	ENSG00000199704	ENSG00000199705	ENSG00000199709	ENSG00000199710	ENSG00000199711	ENSG00000199712	ENSG00000199713	ENSG00000199715	ENSG00000199716	ENSG00000199719	ENSG00000199727	ENSG00000199728	ENSG00000199730	ENSG00000199731	ENSG00000199732	ENSG00000199735	ENSG00000199739	ENSG00000199740	ENSG00000199744	ENSG00000199751	ENSG00000199753	ENSG00000199755	ENSG00000199756	ENSG00000199762	ENSG00000199764	ENSG00000199765	ENSG00000199767	ENSG00000199769	ENSG00000199773	ENSG00000199780	ENSG00000199781	ENSG00000199782	ENSG00000199783	ENSG00000199784	ENSG00000199785	ENSG00000199787	ENSG00000199788	ENSG00000199789	ENSG00000199790	ENSG00000199791	ENSG00000199792	ENSG00000199796	ENSG00000199797	ENSG00000199798	ENSG00000199801	ENSG00000199803	ENSG00000199805	ENSG00000199812	ENSG00000199814	ENSG00000199815	ENSG00000199824	ENSG00000199827	ENSG00000199831	ENSG00000199832	ENSG00000199833	ENSG00000199836	ENSG00000199840	ENSG00000199846	ENSG00000199849	ENSG00000199851	ENSG00000199855	ENSG00000199856	ENSG00000199857	ENSG00000199858	ENSG00000199859	ENSG00000199862	ENSG00000199865	ENSG00000199866	ENSG00000199867	ENSG00000199870	ENSG00000199872	ENSG00000199875	ENSG00000199876	ENSG00000199878	ENSG00000199879	ENSG00000199880	ENSG00000199881	ENSG00000199883	ENSG00000199884	ENSG00000199885	ENSG00000199886	ENSG00000199890	ENSG00000199892	ENSG00000199894	ENSG00000199895	ENSG00000199899	ENSG00000199901	ENSG00000199903	ENSG00000199905	ENSG00000199906	ENSG00000199911	ENSG00000199912	ENSG00000199913	ENSG00000199914	ENSG00000199916	ENSG00000199920	ENSG00000199921	ENSG00000199924	ENSG00000199927	ENSG00000199932	ENSG00000199933	ENSG00000199934	ENSG00000199936	ENSG00000199938	ENSG00000199940	ENSG00000199942	ENSG00000199944	ENSG00000199949	ENSG00000199959	ENSG00000199960	ENSG00000199961	ENSG00000199962	ENSG00000199963	ENSG00000199964	ENSG00000199968	ENSG00000199970	ENSG00000199971	ENSG00000199975	ENSG00000199977	ENSG00000199979	ENSG00000199980	ENSG00000199986	ENSG00000199990	ENSG00000200000	ENSG00000200003	ENSG00000200008	ENSG00000200011	ENSG00000200013	ENSG00000200016	ENSG00000200024	ENSG00000200026	ENSG00000200029	ENSG00000200033	ENSG00000200034	ENSG00000200040	ENSG00000200041	ENSG00000200042	ENSG00000200047	ENSG00000200048	ENSG00000200049	ENSG00000200051	ENSG00000200052	ENSG00000200057	ENSG00000200059	ENSG00000200060	ENSG00000200062	ENSG00000200063	ENSG00000200064	ENSG00000200065	ENSG00000200066	ENSG00000200070	ENSG00000200072	ENSG00000200075	ENSG00000200084	ENSG00000200085	ENSG00000200086	ENSG00000200087	ENSG00000200089	ENSG00000200090	ENSG00000200091	ENSG00000200095	ENSG00000200097	ENSG00000200101	ENSG00000200102	ENSG00000200105	ENSG00000200106	ENSG00000200107	ENSG00000200108	ENSG00000200112	ENSG00000200113	ENSG00000200118	ENSG00000200120	ENSG00000200121	ENSG00000200127	ENSG00000200130	ENSG00000200131	ENSG00000200132	ENSG00000200135	ENSG00000200138	ENSG00000200139	ENSG00000200141	ENSG00000200142	ENSG00000200146	ENSG00000200150	ENSG00000200151	ENSG00000200152	ENSG00000200153	ENSG00000200154	ENSG00000200156	ENSG00000200161	ENSG00000200162	ENSG00000200163	ENSG00000200164	ENSG00000200169	ENSG00000200170	ENSG00000200171	ENSG00000200174	ENSG00000200175	ENSG00000200176	ENSG00000200179	ENSG00000200181	ENSG00000200182	ENSG00000200183	ENSG00000200184	ENSG00000200185	ENSG00000200189	ENSG00000200191	ENSG00000200197	ENSG00000200198	ENSG00000200201	ENSG00000200204	ENSG00000200206	ENSG00000200208	ENSG00000200209	ENSG00000200211	ENSG00000200213	ENSG00000200215	ENSG00000200216	ENSG00000200217	ENSG00000200218	ENSG00000200220	ENSG00000200222	ENSG00000200224	ENSG00000200228	ENSG00000200229	ENSG00000200231	ENSG00000200235	ENSG00000200237	ENSG00000200241	ENSG00000200243	ENSG00000200247	ENSG00000200250	ENSG00000200252	ENSG00000200253	ENSG00000200254	ENSG00000200256	ENSG00000200257	ENSG00000200259	ENSG00000200261	ENSG00000200262	ENSG00000200267	ENSG00000200269	ENSG00000200270	ENSG00000200274	ENSG00000200279	ENSG00000200280	ENSG00000200281	ENSG00000200283	ENSG00000200285	ENSG00000200287	ENSG00000200288	ENSG00000200291	ENSG00000200294	ENSG00000200295	ENSG00000200296	ENSG00000200298	ENSG00000200303	ENSG00000200304	ENSG00000200305	ENSG00000200309	ENSG00000200312	ENSG00000200314	ENSG00000200318	ENSG00000200319	ENSG00000200320	ENSG00000200325	ENSG00000200331	ENSG00000200332	ENSG00000200334	ENSG00000200338	ENSG00000200340	ENSG00000200344	ENSG00000200345	ENSG00000200347	ENSG00000200350	ENSG00000200351	ENSG00000200354	ENSG00000200355	ENSG00000200356	ENSG00000200360	ENSG00000200361	ENSG00000200366	ENSG00000200367	ENSG00000200369	ENSG00000200372	ENSG00000200376	ENSG00000200377	ENSG00000200378	ENSG00000200379	ENSG00000200385	ENSG00000200388	ENSG00000200389	ENSG00000200390	ENSG00000200391	ENSG00000200393	ENSG00000200394	ENSG00000200397	ENSG00000200398	ENSG00000200403	ENSG00000200406	ENSG00000200407	ENSG00000200413	ENSG00000200418	ENSG00000200419	ENSG00000200421	ENSG00000200422	ENSG00000200424	ENSG00000200427	ENSG00000200428	ENSG00000200431	ENSG00000200432	ENSG00000200436	ENSG00000200437	ENSG00000200442	ENSG00000200443	ENSG00000200444	ENSG00000200446	ENSG00000200448	ENSG00000200455	ENSG00000200456	ENSG00000200462	ENSG00000200463	ENSG00000200469	ENSG00000200471	ENSG00000200472	ENSG00000200475	ENSG00000200478	ENSG00000200480	ENSG00000200483	ENSG00000200484	ENSG00000200485	ENSG00000200486	ENSG00000200488	ENSG00000200492	ENSG00000200494	ENSG00000200495	ENSG00000200496	ENSG00000200502	ENSG00000200503	ENSG00000200506	ENSG00000200508	ENSG00000200510	ENSG00000200520	ENSG00000200521	ENSG00000200522	ENSG00000200525	ENSG00000200526	ENSG00000200528	ENSG00000200530	ENSG00000200534	ENSG00000200536	ENSG00000200537	ENSG00000200538	ENSG00000200543	ENSG00000200544	ENSG00000200545	ENSG00000200547	ENSG00000200550	ENSG00000200552	ENSG00000200553	ENSG00000200554	ENSG00000200555	ENSG00000200556	ENSG00000200560	ENSG00000200563	ENSG00000200564	ENSG00000200566	ENSG00000200570	ENSG00000200571	ENSG00000200572	ENSG00000200575	ENSG00000200579	ENSG00000200591	ENSG00000200593	ENSG00000200594	ENSG00000200597	ENSG00000200600	ENSG00000200605	ENSG00000200606	ENSG00000200608	ENSG00000200610	ENSG00000200612	ENSG00000200615	ENSG00000200616	ENSG00000200620	ENSG00000200622	ENSG00000200623	ENSG00000200629	ENSG00000200630	ENSG00000200632	ENSG00000200635	ENSG00000200636	ENSG00000200637	ENSG00000200638	ENSG00000200645	ENSG00000200646	ENSG00000200648	ENSG00000200651	ENSG00000200652	ENSG00000200653	ENSG00000200654	ENSG00000200656	ENSG00000200658	ENSG00000200661	ENSG00000200662	ENSG00000200664	ENSG00000200665	ENSG00000200670	ENSG00000200673	ENSG00000200674	ENSG00000200677	ENSG00000200680	ENSG00000200681	ENSG00000200683	ENSG00000200685	ENSG00000200686	ENSG00000200688	ENSG00000200693	ENSG00000200701	ENSG00000200702	ENSG00000200703	ENSG00000200706	ENSG00000200708	ENSG00000200710	ENSG00000200713	ENSG00000200714	ENSG00000200718	ENSG00000200720	ENSG00000200726	ENSG00000200728	ENSG00000200729	ENSG00000200731	ENSG00000200732	ENSG00000200733	ENSG00000200735	ENSG00000200737	ENSG00000200742	ENSG00000200745	ENSG00000200750	ENSG00000200752	ENSG00000200753	ENSG00000200754	ENSG00000200756	ENSG00000200757	ENSG00000200759	ENSG00000200761	ENSG00000200763	ENSG00000200764	ENSG00000200769	ENSG00000200774	ENSG00000200779	ENSG00000200783	ENSG00000200785	ENSG00000200788	ENSG00000200789	ENSG00000200790	ENSG00000200792	ENSG00000200794	ENSG00000200795	ENSG00000200796	ENSG00000200799	ENSG00000200800	ENSG00000200801	ENSG00000200807	ENSG00000200812	ENSG00000200814	ENSG00000200815	ENSG00000200816	ENSG00000200817	ENSG00000200818	ENSG00000200822	ENSG00000200823	ENSG00000200827	ENSG00000200829	ENSG00000200830	ENSG00000200831	ENSG00000200832	ENSG00000200833	ENSG00000200834	ENSG00000200837	ENSG00000200840	ENSG00000200842	ENSG00000200843	ENSG00000200847	ENSG00000200849	ENSG00000200851	ENSG00000200855	ENSG00000200857	ENSG00000200860	ENSG00000200867	ENSG00000200869	ENSG00000200871	ENSG00000200874	ENSG00000200875	ENSG00000200877	ENSG00000200879	ENSG00000200882	ENSG00000200883	ENSG00000200884	ENSG00000200885	ENSG00000200887	ENSG00000200888	ENSG00000200889	ENSG00000200891	ENSG00000200893	ENSG00000200895	ENSG00000200897	ENSG00000200898	ENSG00000200902	ENSG00000200903	ENSG00000200906	ENSG00000200913	ENSG00000200917	ENSG00000200922	ENSG00000200924	ENSG00000200926	ENSG00000200935	ENSG00000200941	ENSG00000200942	ENSG00000200949	ENSG00000200953	ENSG00000200954	ENSG00000200957	ENSG00000200959	ENSG00000200963	ENSG00000200966	ENSG00000200969	ENSG00000200972	ENSG00000200974	ENSG00000200975	ENSG00000200976	ENSG00000200980	ENSG00000200982	ENSG00000200983	ENSG00000200986	ENSG00000200987	ENSG00000200991	ENSG00000200997	ENSG00000200998	ENSG00000200999	ENSG00000201001	ENSG00000201003	ENSG00000201006	ENSG00000201009	ENSG00000201010	ENSG00000201012	ENSG00000201013	ENSG00000201015	ENSG00000201016	ENSG00000201021	ENSG00000201023	ENSG00000201025	ENSG00000201026	ENSG00000201027	ENSG00000201028	ENSG00000201031	ENSG00000201032	ENSG00000201033	ENSG00000201034	ENSG00000201036	ENSG00000201042	ENSG00000201044	ENSG00000201047	ENSG00000201048	ENSG00000201050	ENSG00000201061	ENSG00000201065	ENSG00000201066	ENSG00000201070	ENSG00000201071	ENSG00000201074	ENSG00000201075	ENSG00000201076	ENSG00000201077	ENSG00000201078	ENSG00000201080	ENSG00000201084	ENSG00000201085	ENSG00000201088	ENSG00000201095	ENSG00000201097	ENSG00000201098	ENSG00000201102	ENSG00000201103	ENSG00000201104	ENSG00000201105	ENSG00000201113	ENSG00000201114	ENSG00000201118	ENSG00000201119	ENSG00000201121	ENSG00000201126	ENSG00000201129	ENSG00000201133	ENSG00000201134	ENSG00000201135	ENSG00000201136	ENSG00000201138	ENSG00000201140	ENSG00000201142	ENSG00000201143	ENSG00000201151	ENSG00000201153	ENSG00000201155	ENSG00000201157	ENSG00000201160	ENSG00000201161	ENSG00000201162	ENSG00000201164	ENSG00000201165	ENSG00000201170	ENSG00000201176	ENSG00000201178	ENSG00000201179	ENSG00000201180	ENSG00000201182	ENSG00000201183	ENSG00000201184	ENSG00000201186	ENSG00000201196	ENSG00000201198	ENSG00000201199	ENSG00000201201	ENSG00000201204	ENSG00000201207	ENSG00000201208	ENSG00000201209	ENSG00000201216	ENSG00000201217	ENSG00000201218	ENSG00000201221	ENSG00000201223	ENSG00000201228	ENSG00000201229	ENSG00000201231	ENSG00000201239	ENSG00000201240	ENSG00000201241	ENSG00000201242	ENSG00000201243	ENSG00000201245	ENSG00000201247	ENSG00000201253	ENSG00000201255	ENSG00000201260	ENSG00000201263	ENSG00000201264	ENSG00000201270	ENSG00000201271	ENSG00000201273	ENSG00000201277	ENSG00000201279	ENSG00000201282	ENSG00000201283	ENSG00000201287	ENSG00000201288	ENSG00000201289	ENSG00000201291	ENSG00000201292	ENSG00000201294	ENSG00000201296	ENSG00000201297	ENSG00000201298	ENSG00000201300	ENSG00000201302	ENSG00000201308	ENSG00000201309	ENSG00000201311	ENSG00000201314	ENSG00000201315	ENSG00000201316	ENSG00000201317	ENSG00000201318	ENSG00000201324	ENSG00000201326	ENSG00000201329	ENSG00000201330	ENSG00000201331	ENSG00000201339	ENSG00000201340	ENSG00000201341	ENSG00000201342	ENSG00000201343	ENSG00000201346	ENSG00000201348	ENSG00000201351	ENSG00000201354	ENSG00000201358	ENSG00000201363	ENSG00000201364	ENSG00000201365	ENSG00000201367	ENSG00000201368	ENSG00000201370	ENSG00000201371	ENSG00000201372	ENSG00000201376	ENSG00000201377	ENSG00000201378	ENSG00000201379	ENSG00000201382	ENSG00000201384	ENSG00000201386	ENSG00000201388	ENSG00000201390	ENSG00000201392	ENSG00000201393	ENSG00000201395	ENSG00000201398	ENSG00000201403	ENSG00000201405	ENSG00000201407	ENSG00000201410	ENSG00000201412	ENSG00000201416	ENSG00000201421	ENSG00000201423	ENSG00000201425	ENSG00000201426	ENSG00000201428	ENSG00000201431	ENSG00000201432	ENSG00000201433	ENSG00000201435	ENSG00000201436	ENSG00000201439	ENSG00000201441	ENSG00000201442	ENSG00000201443	ENSG00000201444	ENSG00000201448	ENSG00000201450	ENSG00000201451	ENSG00000201452	ENSG00000201457	ENSG00000201458	ENSG00000201464	ENSG00000201465	ENSG00000201466	ENSG00000201467	ENSG00000201470	ENSG00000201474	ENSG00000201482	ENSG00000201483	ENSG00000201487	ENSG00000201489	ENSG00000201491	ENSG00000201493	ENSG00000201496	ENSG00000201498	ENSG00000201499	ENSG00000201500	ENSG00000201501	ENSG00000201502	ENSG00000201509	ENSG00000201510	ENSG00000201511	ENSG00000201512	ENSG00000201516	ENSG00000201517	ENSG00000201519	ENSG00000201524	ENSG00000201529	ENSG00000201533	ENSG00000201535	ENSG00000201541	ENSG00000201542	ENSG00000201544	ENSG00000201545	ENSG00000201547	ENSG00000201548	ENSG00000201549	ENSG00000201550	ENSG00000201554	ENSG00000201555	ENSG00000201557	ENSG00000201558	ENSG00000201560	ENSG00000201563	ENSG00000201564	ENSG00000201565	ENSG00000201566	ENSG00000201569	ENSG00000201570	ENSG00000201573	ENSG00000201574	ENSG00000201579	ENSG00000201581	ENSG00000201583	ENSG00000201584	ENSG00000201586	ENSG00000201591	ENSG00000201592	ENSG00000201596	ENSG00000201598	ENSG00000201599	ENSG00000201600	ENSG00000201602	ENSG00000201604	ENSG00000201607	ENSG00000201608	ENSG00000201609	ENSG00000201612	ENSG00000201613	ENSG00000201614	ENSG00000201616	ENSG00000201619	ENSG00000201622	ENSG00000201623	ENSG00000201624	ENSG00000201627	ENSG00000201628	ENSG00000201633	ENSG00000201634	ENSG00000201635	ENSG00000201638	ENSG00000201640	ENSG00000201641	ENSG00000201642	ENSG00000201643	ENSG00000201644	ENSG00000201648	ENSG00000201649	ENSG00000201654	ENSG00000201658	ENSG00000201659	ENSG00000201660	ENSG00000201662	ENSG00000201663	ENSG00000201665	ENSG00000201666	ENSG00000201668	ENSG00000201669	ENSG00000201672	ENSG00000201674	ENSG00000201675	ENSG00000201676	ENSG00000201678	ENSG00000201679	ENSG00000201680	ENSG00000201683	ENSG00000201684	ENSG00000201687	ENSG00000201689	ENSG00000201690	ENSG00000201692	ENSG00000201699	ENSG00000201700	ENSG00000201701	ENSG00000201707	ENSG00000201709	ENSG00000201710	ENSG00000201711	ENSG00000201715	ENSG00000201719	ENSG00000201723	ENSG00000201724	ENSG00000201725	ENSG00000201733	ENSG00000201737	ENSG00000201741	ENSG00000201742	ENSG00000201744	ENSG00000201746	ENSG00000201747	ENSG00000201749	ENSG00000201750	ENSG00000201752	ENSG00000201754	ENSG00000201756	ENSG00000201758	ENSG00000201761	ENSG00000201770	ENSG00000201772	ENSG00000201774	ENSG00000201775	ENSG00000201778	ENSG00000201780	ENSG00000201782	ENSG00000201784	ENSG00000201785	ENSG00000201786	ENSG00000201788	ENSG00000201789	ENSG00000201791	ENSG00000201792	ENSG00000201793	ENSG00000201794	ENSG00000201796	ENSG00000201800	ENSG00000201801	ENSG00000201805	ENSG00000201806	ENSG00000201807	ENSG00000201808	ENSG00000201809	ENSG00000201810	ENSG00000201811	ENSG00000201813	ENSG00000201815	ENSG00000201816	ENSG00000201818	ENSG00000201820	ENSG00000201821	ENSG00000201823	ENSG00000201825	ENSG00000201826	ENSG00000201827	ENSG00000201830	ENSG00000201831	ENSG00000201838	ENSG00000201839	ENSG00000201843	ENSG00000201847	ENSG00000201850	ENSG00000201852	ENSG00000201853	ENSG00000201860	ENSG00000201862	ENSG00000201863	ENSG00000201865	ENSG00000201867	ENSG00000201868	ENSG00000201869	ENSG00000201875	ENSG00000201881	ENSG00000201882	ENSG00000201884	ENSG00000201885	ENSG00000201892	ENSG00000201894	ENSG00000201896	ENSG00000201898	ENSG00000201899	ENSG00000201900	ENSG00000201901	ENSG00000201902	ENSG00000201907	ENSG00000201909	ENSG00000201910	ENSG00000201912	ENSG00000201913	ENSG00000201916	ENSG00000201919	ENSG00000201922	ENSG00000201933	ENSG00000201937	ENSG00000201938	ENSG00000201943	ENSG00000201944	ENSG00000201945	ENSG00000201950	ENSG00000201954	ENSG00000201955	ENSG00000201957	ENSG00000201959	ENSG00000201965	ENSG00000201967	ENSG00000201969	ENSG00000201976	ENSG00000201980	ENSG00000201984	ENSG00000201987	ENSG00000201988	ENSG00000201990	ENSG00000201992	ENSG00000201998	ENSG00000202000	ENSG00000202001	ENSG00000202008	ENSG00000202012	ENSG00000202014	ENSG00000202016	ENSG00000202017	ENSG00000202019	ENSG00000202021	ENSG00000202023	ENSG00000202024	ENSG00000202025	ENSG00000202026	ENSG00000202027	ENSG00000202029	ENSG00000202030	ENSG00000202031	ENSG00000202034	ENSG00000202035	ENSG00000202039	ENSG00000202041	ENSG00000202042	ENSG00000202046	ENSG00000202048	ENSG00000202050	ENSG00000202051	ENSG00000202058	ENSG00000202059	ENSG00000202064	ENSG00000202067	ENSG00000202069	ENSG00000202070	ENSG00000202071	ENSG00000202072	ENSG00000202074	ENSG00000202077	ENSG00000202078	ENSG00000202079	ENSG00000202081	ENSG00000202082	ENSG00000202089	ENSG00000202093	ENSG00000202095	ENSG00000202099	ENSG00000202100	ENSG00000202103	ENSG00000202105	ENSG00000202107	ENSG00000202111	ENSG00000202112	ENSG00000202119	ENSG00000202124	ENSG00000202125	ENSG00000202129	ENSG00000202137	ENSG00000202140	ENSG00000202141	ENSG00000202142	ENSG00000202144	ENSG00000202146	ENSG00000202150	ENSG00000202151	ENSG00000202157	ENSG00000202159	ENSG00000202160	ENSG00000202167	ENSG00000202169	ENSG00000202172	ENSG00000202176	ENSG00000202177	ENSG00000202178	ENSG00000202181	ENSG00000202182	ENSG00000202183	ENSG00000202184	ENSG00000202186	ENSG00000202188	ENSG00000202189	ENSG00000202190	ENSG00000202191	ENSG00000202195	ENSG00000202198	ENSG00000202199	ENSG00000202200	ENSG00000202205	ENSG00000202206	ENSG00000202211	ENSG00000202215	ENSG00000202216	ENSG00000202217	ENSG00000202220	ENSG00000202222	ENSG00000202224	ENSG00000202227	ENSG00000202229	ENSG00000202231	ENSG00000202233	ENSG00000202237	ENSG00000202239	ENSG00000202240	ENSG00000202241	ENSG00000202242	ENSG00000202245	ENSG00000202249	ENSG00000202250	ENSG00000202251	ENSG00000202252	ENSG00000202254	ENSG00000202255	ENSG00000202259	ENSG00000202260	ENSG00000202261	ENSG00000202265	ENSG00000202268	ENSG00000202269	ENSG00000202270	ENSG00000202272	ENSG00000202273	ENSG00000202275	ENSG00000202276	ENSG00000202279	ENSG00000202283	ENSG00000202285	ENSG00000202293	ENSG00000202294	ENSG00000202296	ENSG00000202297	ENSG00000202300	ENSG00000202304	ENSG00000202306	ENSG00000202308	ENSG00000202309	ENSG00000202310	ENSG00000202313	ENSG00000202314	ENSG00000202317	ENSG00000202318	ENSG00000202323	ENSG00000202329	ENSG00000202332	ENSG00000202335	ENSG00000202336	ENSG00000202337	ENSG00000202339	ENSG00000202341	ENSG00000202343	ENSG00000202344	ENSG00000202345	ENSG00000202347	ENSG00000202350	ENSG00000202351	ENSG00000202354	ENSG00000202357	ENSG00000202358	ENSG00000202360	ENSG00000202361	ENSG00000202363	ENSG00000202364	ENSG00000202368	ENSG00000202373	ENSG00000202374	ENSG00000202377	ENSG00000202379	ENSG00000202380	ENSG00000202382	ENSG00000202385	ENSG00000202388	ENSG00000202389	ENSG00000202392	ENSG00000202394	ENSG00000202395	ENSG00000202398	ENSG00000202399	ENSG00000202400	ENSG00000202402	ENSG00000202406	ENSG00000202407	ENSG00000202408	ENSG00000202410	ENSG00000202412	ENSG00000202414	ENSG00000202415	ENSG00000202417	ENSG00000202423	ENSG00000202427	ENSG00000202428	ENSG00000202429	ENSG00000202431	ENSG00000202433	ENSG00000202434	ENSG00000202438	ENSG00000202440	ENSG00000202441	ENSG00000202444	ENSG00000202445	ENSG00000202449	ENSG00000202459	ENSG00000202461	ENSG00000202468	ENSG00000202469	ENSG00000202470	ENSG00000202471	ENSG00000202473	ENSG00000202476	ENSG00000202477	ENSG00000202478	ENSG00000202479	ENSG00000202482	ENSG00000202485	ENSG00000202487	ENSG00000202490	ENSG00000202491	ENSG00000202495	ENSG00000202496	ENSG00000202497	ENSG00000202498	ENSG00000202499	ENSG00000202503	ENSG00000202508	ENSG00000202512	ENSG00000202513	ENSG00000202514	ENSG00000202515	ENSG00000202517	ENSG00000202522	ENSG00000202523	ENSG00000202528	ENSG00000202529	ENSG00000202532	ENSG00000202533	ENSG00000202534	ENSG00000202536	ENSG00000202537	ENSG00000202538	ENSG00000202542	ENSG00000202560	ENSG00000202566	ENSG00000202569	ENSG00000202601	ENSG00000202609	ENSG00000202641	ENSG00000203257	ENSG00000203258	ENSG00000203260	ENSG00000203262	ENSG00000203266	ENSG00000203268	ENSG00000203276	ENSG00000203279	ENSG00000203280	ENSG00000203281	ENSG00000203284	ENSG00000203285	ENSG00000203288	ENSG00000203305	ENSG00000203306	ENSG00000203307	ENSG00000203314	ENSG00000203315	ENSG00000203316	ENSG00000203317	ENSG00000203318	ENSG00000203321	ENSG00000203325	ENSG00000203327	ENSG00000203334	ENSG00000203335	ENSG00000203341	ENSG00000203343	ENSG00000203344	ENSG00000203346	ENSG00000203356	ENSG00000203362	ENSG00000203363	ENSG00000203364	ENSG00000203372	ENSG00000203377	ENSG00000203384	ENSG00000203386	ENSG00000203387	ENSG00000203394	ENSG00000203395	ENSG00000203396	ENSG00000203397	ENSG00000203400	ENSG00000203401	ENSG00000203402	ENSG00000203403	ENSG00000203408	ENSG00000203411	ENSG00000203413	ENSG00000203414	ENSG00000203415	ENSG00000203416	ENSG00000203417	ENSG00000203418	ENSG00000203421	ENSG00000203422	ENSG00000203423	ENSG00000203424	ENSG00000203425	ENSG00000203426	ENSG00000203427	ENSG00000203428	ENSG00000203430	ENSG00000203431	ENSG00000203432	ENSG00000203433	ENSG00000203434	ENSG00000203435	ENSG00000203436	ENSG00000203437	ENSG00000203438	ENSG00000203441	ENSG00000203442	ENSG00000203446	ENSG00000203457	ENSG00000203462	ENSG00000203465	ENSG00000203469	ENSG00000203471	ENSG00000203472	ENSG00000203473	ENSG00000203477	ENSG00000203478	ENSG00000203479	ENSG00000203480	ENSG00000203482	ENSG00000203483	ENSG00000203484	ENSG00000203489	ENSG00000203492	ENSG00000203496	ENSG00000203497	ENSG00000203498	ENSG00000203499	ENSG00000203504	ENSG00000203505	ENSG00000203506	ENSG00000203507	ENSG00000203511	ENSG00000203512	ENSG00000203513	ENSG00000203518	ENSG00000203520	ENSG00000203523	ENSG00000203527	ENSG00000203531	ENSG00000203542	ENSG00000203543	ENSG00000203547	ENSG00000203560	ENSG00000203562	ENSG00000203563	ENSG00000203564	ENSG00000203565	ENSG00000203572	ENSG00000203573	ENSG00000203574	ENSG00000203575	ENSG00000203576	ENSG00000203578	ENSG00000203581	ENSG00000203583	ENSG00000203585	ENSG00000203588	ENSG00000203589	ENSG00000203593	ENSG00000203594	ENSG00000203601	ENSG00000203602	ENSG00000203605	ENSG00000203606	ENSG00000203614	ENSG00000203615	ENSG00000203616	ENSG00000203620	ENSG00000203632	ENSG00000203635	ENSG00000203643	ENSG00000203644	ENSG00000203645	ENSG00000203647	ENSG00000203648	ENSG00000203650	ENSG00000203652	ENSG00000203659	ENSG00000203664	ENSG00000203688	ENSG00000203706	ENSG00000203709	ENSG00000203721	ENSG00000203729	ENSG00000203739	ENSG00000203758	ENSG00000203761	ENSG00000203781	ENSG00000203799	ENSG00000203801	ENSG00000203808	ENSG00000203809	ENSG00000203819	ENSG00000203825	ENSG00000203835	ENSG00000203843	ENSG00000203849	ENSG00000203855	ENSG00000203858	ENSG00000203865	ENSG00000203875	ENSG00000203878	ENSG00000203886	ENSG00000203897	ENSG00000203900	ENSG00000203914	ENSG00000203945	ENSG00000203951	ENSG00000203971	ENSG00000203987	ENSG00000203999	ENSG00000204003	ENSG00000204011	ENSG00000204018	ENSG00000204025	ENSG00000204031	ENSG00000204044	ENSG00000204053	ENSG00000204054	ENSG00000204055	ENSG00000204072	ENSG00000204091	ENSG00000204092	ENSG00000204110	ENSG00000204113	ENSG00000204117	ENSG00000204119	ENSG00000204121	ENSG00000204136	ENSG00000204148	ENSG00000204150	ENSG00000204164	ENSG00000204173	ENSG00000204177	ENSG00000204187	ENSG00000204194	ENSG00000204196	ENSG00000204241	ENSG00000204250	ENSG00000204253	ENSG00000204261	ENSG00000204272	ENSG00000204277	ENSG00000204282	ENSG00000204338	ENSG00000204343	ENSG00000204362	ENSG00000204368	ENSG00000204380	ENSG00000204399	ENSG00000204429	ENSG00000204434	ENSG00000204437	ENSG00000204450	ENSG00000204455	ENSG00000204456	ENSG00000204460	ENSG00000204466	ENSG00000204471	ENSG00000204485	ENSG00000204505	ENSG00000204528	ENSG00000204529	ENSG00000204547	ENSG00000204555	ENSG00000204556	ENSG00000204561	ENSG00000204581	ENSG00000204583	ENSG00000204584	ENSG00000204588	ENSG00000204603	ENSG00000204622	ENSG00000204623	ENSG00000204625	ENSG00000204637	ENSG00000204648	ENSG00000204650	ENSG00000204652	ENSG00000204658	ENSG00000204662	ENSG00000204663	ENSG00000204666	ENSG00000204670	ENSG00000204684	ENSG00000204685	ENSG00000204697	ENSG00000204699	ENSG00000204705	ENSG00000204706	ENSG00000204717	ENSG00000204718	ENSG00000204745	ENSG00000204754	ENSG00000204758	ENSG00000204771	ENSG00000204772	ENSG00000204776	ENSG00000204778	ENSG00000204780	ENSG00000204787	ENSG00000204789	ENSG00000204791	ENSG00000204792	ENSG00000204794	ENSG00000204801	ENSG00000204802	ENSG00000204804	ENSG00000204805	ENSG00000204813	ENSG00000204815	ENSG00000204816	ENSG00000204818	ENSG00000204823	ENSG00000204832	ENSG00000204837	ENSG00000204844	ENSG00000204860	ENSG00000204872	ENSG00000204894	ENSG00000204915	ENSG00000204929	ENSG00000204933	ENSG00000204934	ENSG00000204936	ENSG00000204949	ENSG00000204959	ENSG00000204971	ENSG00000204982	ENSG00000204989	ENSG00000204990	ENSG00000204993	ENSG00000205011	ENSG00000205014	ENSG00000205015	ENSG00000205025	ENSG00000205035	ENSG00000205036	ENSG00000205037	ENSG00000205041	ENSG00000205044	ENSG00000205054	ENSG00000205056	ENSG00000205100	ENSG00000205105	ENSG00000205181	ENSG00000205184	ENSG00000205215	ENSG00000205217	ENSG00000205231	ENSG00000205233	ENSG00000205236	ENSG00000205240	ENSG00000205266	ENSG00000205267	ENSG00000205271	ENSG00000205274	ENSG00000205275	ENSG00000205293	ENSG00000205312	ENSG00000205325	ENSG00000205331	ENSG00000205333	ENSG00000205360	ENSG00000205361	ENSG00000205396	ENSG00000205412	ENSG00000205414	ENSG00000205424	ENSG00000205433	ENSG00000205444	ENSG00000205449	ENSG00000205452	ENSG00000205482	ENSG00000205485	ENSG00000205488	ENSG00000205494	ENSG00000205500	ENSG00000205505	ENSG00000205506	ENSG00000205508	ENSG00000205509	ENSG00000205534	ENSG00000205537	ENSG00000205559	ENSG00000205562	ENSG00000205565	ENSG00000205578	ENSG00000205579	ENSG00000205580	ENSG00000205583	ENSG00000205584	ENSG00000205596	ENSG00000205611	ENSG00000205622	ENSG00000205625	ENSG00000205628	ENSG00000205632	ENSG00000205634	ENSG00000205636	ENSG00000205644	ENSG00000205653	ENSG00000205662	ENSG00000205663	ENSG00000205682	ENSG00000205695	ENSG00000205696	ENSG00000205702	ENSG00000205704	ENSG00000205716	ENSG00000205746	ENSG00000205763	ENSG00000205767	ENSG00000205771	ENSG00000205783	ENSG00000205785	ENSG00000205786	ENSG00000205790	ENSG00000205794	ENSG00000205822	ENSG00000205830	ENSG00000205837	ENSG00000205847	ENSG00000205861	ENSG00000205865	ENSG00000205866	ENSG00000205871	ENSG00000205873	ENSG00000205879	ENSG00000205885	ENSG00000205890	ENSG00000205897	ENSG00000205898	ENSG00000205903	ENSG00000205913	ENSG00000205918	ENSG00000205936	ENSG00000205940	ENSG00000205946	ENSG00000205955	ENSG00000205959	ENSG00000205976	ENSG00000205989	ENSG00000206014	ENSG00000206028	ENSG00000206034	ENSG00000206042	ENSG00000206062	ENSG00000206066	ENSG00000206072	ENSG00000206082	ENSG00000206090	ENSG00000206113	ENSG00000206114	ENSG00000206120	ENSG00000206129	ENSG00000206140	ENSG00000206142	ENSG00000206144	ENSG00000206145	ENSG00000206147	ENSG00000206149	ENSG00000206159	ENSG00000206168	ENSG00000206171	ENSG00000206176	ENSG00000206178	ENSG00000206187	ENSG00000206192	ENSG00000206195	ENSG00000206228	ENSG00000206249	ENSG00000206252	ENSG00000206337	ENSG00000206341	ENSG00000206356	ENSG00000206417	ENSG00000206448	ENSG00000206552	ENSG00000206567	ENSG00000206573	ENSG00000206582	ENSG00000206583	ENSG00000206585	ENSG00000206587	ENSG00000206588	ENSG00000206589	ENSG00000206590	ENSG00000206592	ENSG00000206593	ENSG00000206595	ENSG00000206596	ENSG00000206597	ENSG00000206598	ENSG00000206599	ENSG00000206600	ENSG00000206601	ENSG00000206602	ENSG00000206603	ENSG00000206604	ENSG00000206605	ENSG00000206606	ENSG00000206609	ENSG00000206610	ENSG00000206611	ENSG00000206612	ENSG00000206613	ENSG00000206614	ENSG00000206615	ENSG00000206616	ENSG00000206617	ENSG00000206618	ENSG00000206620	ENSG00000206621	ENSG00000206622	ENSG00000206623	ENSG00000206624	ENSG00000206625	ENSG00000206627	ENSG00000206629	ENSG00000206630	ENSG00000206631	ENSG00000206633	ENSG00000206634	ENSG00000206635	ENSG00000206636	ENSG00000206637	ENSG00000206638	ENSG00000206639	ENSG00000206640	ENSG00000206641	ENSG00000206644	ENSG00000206645	ENSG00000206646	ENSG00000206647	ENSG00000206649	ENSG00000206650	ENSG00000206651	ENSG00000206652	ENSG00000206653	ENSG00000206654	ENSG00000206656	ENSG00000206658	ENSG00000206659	ENSG00000206660	ENSG00000206661	ENSG00000206662	ENSG00000206663	ENSG00000206665	ENSG00000206669	ENSG00000206671	ENSG00000206672	ENSG00000206673	ENSG00000206674	ENSG00000206675	ENSG00000206676	ENSG00000206677	ENSG00000206678	ENSG00000206679	ENSG00000206680	ENSG00000206681	ENSG00000206682	ENSG00000206684	ENSG00000206685	ENSG00000206686	ENSG00000206687	ENSG00000206688	ENSG00000206690	ENSG00000206692	ENSG00000206693	ENSG00000206694	ENSG00000206695	ENSG00000206696	ENSG00000206697	ENSG00000206698	ENSG00000206699	ENSG00000206700	ENSG00000206701	ENSG00000206702	ENSG00000206703	ENSG00000206704	ENSG00000206705	ENSG00000206706	ENSG00000206708	ENSG00000206709	ENSG00000206710	ENSG00000206711	ENSG00000206712	ENSG00000206713	ENSG00000206714	ENSG00000206715	ENSG00000206716	ENSG00000206717	ENSG00000206718	ENSG00000206719	ENSG00000206721	ENSG00000206722	ENSG00000206723	ENSG00000206724	ENSG00000206725	ENSG00000206726	ENSG00000206727	ENSG00000206728	ENSG00000206729	ENSG00000206730	ENSG00000206731	ENSG00000206732	ENSG00000206733	ENSG00000206734	ENSG00000206737	ENSG00000206738	ENSG00000206739	ENSG00000206741	ENSG00000206743	ENSG00000206744	ENSG00000206745	ENSG00000206746	ENSG00000206747	ENSG00000206749	ENSG00000206750	ENSG00000206751	ENSG00000206752	ENSG00000206753	ENSG00000206754	ENSG00000206755	ENSG00000206756	ENSG00000206758	ENSG00000206759	ENSG00000206760	ENSG00000206761	ENSG00000206762	ENSG00000206763	ENSG00000206764	ENSG00000206765	ENSG00000206766	ENSG00000206767	ENSG00000206768	ENSG00000206769	ENSG00000206770	ENSG00000206772	ENSG00000206774	ENSG00000206775	ENSG00000206776	ENSG00000206777	ENSG00000206778	ENSG00000206779	ENSG00000206780	ENSG00000206781	ENSG00000206782	ENSG00000206783	ENSG00000206784	ENSG00000206785	ENSG00000206786	ENSG00000206787	ENSG00000206788	ENSG00000206790	ENSG00000206791	ENSG00000206792	ENSG00000206794	ENSG00000206795	ENSG00000206796	ENSG00000206797	ENSG00000206799	ENSG00000206800	ENSG00000206801	ENSG00000206802	ENSG00000206803	ENSG00000206804	ENSG00000206805	ENSG00000206806	ENSG00000206807	ENSG00000206808	ENSG00000206811	ENSG00000206812	ENSG00000206813	ENSG00000206814	ENSG00000206815	ENSG00000206816	ENSG00000206817	ENSG00000206818	ENSG00000206819	ENSG00000206820	ENSG00000206822	ENSG00000206823	ENSG00000206824	ENSG00000206826	ENSG00000206827	ENSG00000206828	ENSG00000206830	ENSG00000206832	ENSG00000206833	ENSG00000206834	ENSG00000206835	ENSG00000206836	ENSG00000206838	ENSG00000206839	ENSG00000206840	ENSG00000206841	ENSG00000206842	ENSG00000206843	ENSG00000206844	ENSG00000206845	ENSG00000206846	ENSG00000206847	ENSG00000206848	ENSG00000206849	ENSG00000206850	ENSG00000206852	ENSG00000206853	ENSG00000206854	ENSG00000206855	ENSG00000206856	ENSG00000206857	ENSG00000206858	ENSG00000206859	ENSG00000206861	ENSG00000206862	ENSG00000206863	ENSG00000206864	ENSG00000206865	ENSG00000206866	ENSG00000206867	ENSG00000206869	ENSG00000206870	ENSG00000206871	ENSG00000206872	ENSG00000206874	ENSG00000206875	ENSG00000206877	ENSG00000206878	ENSG00000206880	ENSG00000206881	ENSG00000206885	ENSG00000206886	ENSG00000206887	ENSG00000206888	ENSG00000206889	ENSG00000206891	ENSG00000206892	ENSG00000206895	ENSG00000206896	ENSG00000206897	ENSG00000206898	ENSG00000206899	ENSG00000206900	ENSG00000206901	ENSG00000206902	ENSG00000206903	ENSG00000206905	ENSG00000206906	ENSG00000206907	ENSG00000206908	ENSG00000206909	ENSG00000206910	ENSG00000206911	ENSG00000206912	ENSG00000206913	ENSG00000206914	ENSG00000206915	ENSG00000206917	ENSG00000206918	ENSG00000206920	ENSG00000206921	ENSG00000206922	ENSG00000206923	ENSG00000206924	ENSG00000206925	ENSG00000206926	ENSG00000206927	ENSG00000206929	ENSG00000206931	ENSG00000206932	ENSG00000206935	ENSG00000206936	ENSG00000206937	ENSG00000206938	ENSG00000206939	ENSG00000206941	ENSG00000206942	ENSG00000206944	ENSG00000206946	ENSG00000206947	ENSG00000206948	ENSG00000206949	ENSG00000206950	ENSG00000206951	ENSG00000206952	ENSG00000206954	ENSG00000206956	ENSG00000206957	ENSG00000206958	ENSG00000206959	ENSG00000206960	ENSG00000206961	ENSG00000206962	ENSG00000206963	ENSG00000206964	ENSG00000206965	ENSG00000206967	ENSG00000206968	ENSG00000206969	ENSG00000206970	ENSG00000206972	ENSG00000206973	ENSG00000206974	ENSG00000206975	ENSG00000206976	ENSG00000206977	ENSG00000206978	ENSG00000206979	ENSG00000206980	ENSG00000206981	ENSG00000206982	ENSG00000206983	ENSG00000206985	ENSG00000206987	ENSG00000206989	ENSG00000206990	ENSG00000206991	ENSG00000206992	ENSG00000206995	ENSG00000206996	ENSG00000206997	ENSG00000206998	ENSG00000206999	ENSG00000207000	ENSG00000207001	ENSG00000207002	ENSG00000207003	ENSG00000207004	ENSG00000207005	ENSG00000207007	ENSG00000207008	ENSG00000207009	ENSG00000207010	ENSG00000207011	ENSG00000207012	ENSG00000207013	ENSG00000207014	ENSG00000207016	ENSG00000207017	ENSG00000207019	ENSG00000207020	ENSG00000207021	ENSG00000207022	ENSG00000207023	ENSG00000207024	ENSG00000207025	ENSG00000207026	ENSG00000207027	ENSG00000207029	ENSG00000207031	ENSG00000207032	ENSG00000207033	ENSG00000207034	ENSG00000207036	ENSG00000207037	ENSG00000207039	ENSG00000207040	ENSG00000207041	ENSG00000207042	ENSG00000207044	ENSG00000207045	ENSG00000207046	ENSG00000207047	ENSG00000207049	ENSG00000207051	ENSG00000207052	ENSG00000207053	ENSG00000207056	ENSG00000207058	ENSG00000207060	ENSG00000207061	ENSG00000207062	ENSG00000207063	ENSG00000207065	ENSG00000207066	ENSG00000207067	ENSG00000207068	ENSG00000207069	ENSG00000207070	ENSG00000207071	ENSG00000207072	ENSG00000207073	ENSG00000207074	ENSG00000207075	ENSG00000207076	ENSG00000207077	ENSG00000207080	ENSG00000207081	ENSG00000207082	ENSG00000207083	ENSG00000207084	ENSG00000207086	ENSG00000207087	ENSG00000207088	ENSG00000207089	ENSG00000207090	ENSG00000207091	ENSG00000207092	ENSG00000207093	ENSG00000207094	ENSG00000207095	ENSG00000207097	ENSG00000207098	ENSG00000207099	ENSG00000207100	ENSG00000207101	ENSG00000207103	ENSG00000207104	ENSG00000207105	ENSG00000207106	ENSG00000207108	ENSG00000207109	ENSG00000207110	ENSG00000207112	ENSG00000207113	ENSG00000207114	ENSG00000207115	ENSG00000207116	ENSG00000207117	ENSG00000207118	ENSG00000207119	ENSG00000207121	ENSG00000207122	ENSG00000207123	ENSG00000207124	ENSG00000207127	ENSG00000207128	ENSG00000207130	ENSG00000207131	ENSG00000207132	ENSG00000207133	ENSG00000207134	ENSG00000207135	ENSG00000207136	ENSG00000207137	ENSG00000207138	ENSG00000207139	ENSG00000207141	ENSG00000207142	ENSG00000207144	ENSG00000207145	ENSG00000207146	ENSG00000207147	ENSG00000207148	ENSG00000207149	ENSG00000207150	ENSG00000207151	ENSG00000207152	ENSG00000207153	ENSG00000207154	ENSG00000207155	ENSG00000207156	ENSG00000207157	ENSG00000207158	ENSG00000207159	ENSG00000207160	ENSG00000207161	ENSG00000207162	ENSG00000207163	ENSG00000207164	ENSG00000207165	ENSG00000207166	ENSG00000207167	ENSG00000207168	ENSG00000207169	ENSG00000207170	ENSG00000207171	ENSG00000207172	ENSG00000207173	ENSG00000207174	ENSG00000207175	ENSG00000207176	ENSG00000207177	ENSG00000207178	ENSG00000207180	ENSG00000207181	ENSG00000207182	ENSG00000207183	ENSG00000207184	ENSG00000207185	ENSG00000207187	ENSG00000207188	ENSG00000207189	ENSG00000207190	ENSG00000207191	ENSG00000207192	ENSG00000207193	ENSG00000207194	ENSG00000207195	ENSG00000207196	ENSG00000207197	ENSG00000207198	ENSG00000207199	ENSG00000207200	ENSG00000207201	ENSG00000207202	ENSG00000207203	ENSG00000207204	ENSG00000207205	ENSG00000207206	ENSG00000207207	ENSG00000207208	ENSG00000207209	ENSG00000207210	ENSG00000207212	ENSG00000207213	ENSG00000207214	ENSG00000207215	ENSG00000207217	ENSG00000207218	ENSG00000207220	ENSG00000207221	ENSG00000207222	ENSG00000207223	ENSG00000207225	ENSG00000207227	ENSG00000207229	ENSG00000207231	ENSG00000207233	ENSG00000207234	ENSG00000207235	ENSG00000207236	ENSG00000207237	ENSG00000207240	ENSG00000207241	ENSG00000207242	ENSG00000207243	ENSG00000207244	ENSG00000207245	ENSG00000207247	ENSG00000207248	ENSG00000207249	ENSG00000207251	ENSG00000207252	ENSG00000207255	ENSG00000207256	ENSG00000207257	ENSG00000207258	ENSG00000207259	ENSG00000207260	ENSG00000207261	ENSG00000207262	ENSG00000207263	ENSG00000207264	ENSG00000207265	ENSG00000207266	ENSG00000207267	ENSG00000207268	ENSG00000207269	ENSG00000207270	ENSG00000207271	ENSG00000207274	ENSG00000207275	ENSG00000207276	ENSG00000207278	ENSG00000207279	ENSG00000207280	ENSG00000207281	ENSG00000207282	ENSG00000207283	ENSG00000207286	ENSG00000207287	ENSG00000207289	ENSG00000207290	ENSG00000207291	ENSG00000207292	ENSG00000207293	ENSG00000207294	ENSG00000207295	ENSG00000207296	ENSG00000207297	ENSG00000207298	ENSG00000207299	ENSG00000207300	ENSG00000207302	ENSG00000207303	ENSG00000207304	ENSG00000207305	ENSG00000207306	ENSG00000207307	ENSG00000207308	ENSG00000207309	ENSG00000207310	ENSG00000207311	ENSG00000207312	ENSG00000207313	ENSG00000207314	ENSG00000207315	ENSG00000207316	ENSG00000207317	ENSG00000207318	ENSG00000207319	ENSG00000207320	ENSG00000207321	ENSG00000207322	ENSG00000207323	ENSG00000207325	ENSG00000207326	ENSG00000207327	ENSG00000207328	ENSG00000207329	ENSG00000207330	ENSG00000207331	ENSG00000207332	ENSG00000207333	ENSG00000207334	ENSG00000207336	ENSG00000207338	ENSG00000207339	ENSG00000207340	ENSG00000207342	ENSG00000207343	ENSG00000207344	ENSG00000207345	ENSG00000207347	ENSG00000207349	ENSG00000207351	ENSG00000207352	ENSG00000207355	ENSG00000207356	ENSG00000207357	ENSG00000207359	ENSG00000207360	ENSG00000207361	ENSG00000207362	ENSG00000207363	ENSG00000207364	ENSG00000207365	ENSG00000207366	ENSG00000207367	ENSG00000207368	ENSG00000207369	ENSG00000207370	ENSG00000207371	ENSG00000207375	ENSG00000207378	ENSG00000207379	ENSG00000207380	ENSG00000207381	ENSG00000207382	ENSG00000207383	ENSG00000207384	ENSG00000207385	ENSG00000207386	ENSG00000207387	ENSG00000207389	ENSG00000207390	ENSG00000207391	ENSG00000207392	ENSG00000207393	ENSG00000207394	ENSG00000207395	ENSG00000207397	ENSG00000207399	ENSG00000207401	ENSG00000207402	ENSG00000207403	ENSG00000207404	ENSG00000207405	ENSG00000207406	ENSG00000207407	ENSG00000207408	ENSG00000207410	ENSG00000207411	ENSG00000207412	ENSG00000207414	ENSG00000207415	ENSG00000207416	ENSG00000207417	ENSG00000207418	ENSG00000207419	ENSG00000207420	ENSG00000207421	ENSG00000207422	ENSG00000207424	ENSG00000207425	ENSG00000207426	ENSG00000207427	ENSG00000207428	ENSG00000207430	ENSG00000207431	ENSG00000207432	ENSG00000207433	ENSG00000207434	ENSG00000207435	ENSG00000207437	ENSG00000207438	ENSG00000207439	ENSG00000207440	ENSG00000207441	ENSG00000207442	ENSG00000207443	ENSG00000207444	ENSG00000207445	ENSG00000207447	ENSG00000207448	ENSG00000207449	ENSG00000207450	ENSG00000207451	ENSG00000207452	ENSG00000207453	ENSG00000207454	ENSG00000207455	ENSG00000207456	ENSG00000207457	ENSG00000207458	ENSG00000207459	ENSG00000207460	ENSG00000207461	ENSG00000207462	ENSG00000207464	ENSG00000207465	ENSG00000207466	ENSG00000207467	ENSG00000207468	ENSG00000207471	ENSG00000207472	ENSG00000207473	ENSG00000207474	ENSG00000207475	ENSG00000207476	ENSG00000207477	ENSG00000207480	ENSG00000207481	ENSG00000207483	ENSG00000207484	ENSG00000207486	ENSG00000207487	ENSG00000207488	ENSG00000207490	ENSG00000207491	ENSG00000207492	ENSG00000207493	ENSG00000207494	ENSG00000207495	ENSG00000207496	ENSG00000207497	ENSG00000207498	ENSG00000207499	ENSG00000207500	ENSG00000207501	ENSG00000207502	ENSG00000207503	ENSG00000207504	ENSG00000207505	ENSG00000207507	ENSG00000207508	ENSG00000207511	ENSG00000207512	ENSG00000207513	ENSG00000207514	ENSG00000207515	ENSG00000207516	ENSG00000207518	ENSG00000207523	ENSG00000207524	ENSG00000207525	ENSG00000207546	ENSG00000207547	ENSG00000207548	ENSG00000207549	ENSG00000207550	ENSG00000207551	ENSG00000207552	ENSG00000207553	ENSG00000207554	ENSG00000207555	ENSG00000207556	ENSG00000207558	ENSG00000207559	ENSG00000207560	ENSG00000207561	ENSG00000207562	ENSG00000207563	ENSG00000207567	ENSG00000207568	ENSG00000207569	ENSG00000207570	ENSG00000207571	ENSG00000207572	ENSG00000207573	ENSG00000207574	ENSG00000207575	ENSG00000207577	ENSG00000207578	ENSG00000207579	ENSG00000207580	ENSG00000207581	ENSG00000207582	ENSG00000207583	ENSG00000207584	ENSG00000207585	ENSG00000207586	ENSG00000207587	ENSG00000207588	ENSG00000207589	ENSG00000207590	ENSG00000207594	ENSG00000207595	ENSG00000207596	ENSG00000207597	ENSG00000207598	ENSG00000207599	ENSG00000207600	ENSG00000207601	ENSG00000207602	ENSG00000207603	ENSG00000207604	ENSG00000207605	ENSG00000207606	ENSG00000207607	ENSG00000207608	ENSG00000207609	ENSG00000207610	ENSG00000207611	ENSG00000207612	ENSG00000207613	ENSG00000207614	ENSG00000207615	ENSG00000207616	ENSG00000207617	ENSG00000207618	ENSG00000207619	ENSG00000207620	ENSG00000207621	ENSG00000207622	ENSG00000207623	ENSG00000207624	ENSG00000207625	ENSG00000207626	ENSG00000207627	ENSG00000207628	ENSG00000207629	ENSG00000207630	ENSG00000207631	ENSG00000207632	ENSG00000207633	ENSG00000207634	ENSG00000207635	ENSG00000207636	ENSG00000207637	ENSG00000207638	ENSG00000207639	ENSG00000207641	ENSG00000207642	ENSG00000207643	ENSG00000207644	ENSG00000207645	ENSG00000207646	ENSG00000207647	ENSG00000207648	ENSG00000207649	ENSG00000207650	ENSG00000207651	ENSG00000207652	ENSG00000207653	ENSG00000207654	ENSG00000207656	ENSG00000207688	ENSG00000207689	ENSG00000207690	ENSG00000207691	ENSG00000207692	ENSG00000207693	ENSG00000207694	ENSG00000207695	ENSG00000207696	ENSG00000207697	ENSG00000207698	ENSG00000207699	ENSG00000207700	ENSG00000207701	ENSG00000207702	ENSG00000207703	ENSG00000207704	ENSG00000207705	ENSG00000207706	ENSG00000207707	ENSG00000207708	ENSG00000207709	ENSG00000207710	ENSG00000207711	ENSG00000207712	ENSG00000207713	ENSG00000207714	ENSG00000207715	ENSG00000207716	ENSG00000207717	ENSG00000207718	ENSG00000207719	ENSG00000207720	ENSG00000207721	ENSG00000207722	ENSG00000207723	ENSG00000207724	ENSG00000207725	ENSG00000207726	ENSG00000207727	ENSG00000207728	ENSG00000207729	ENSG00000207730	ENSG00000207731	ENSG00000207732	ENSG00000207733	ENSG00000207734	ENSG00000207735	ENSG00000207736	ENSG00000207737	ENSG00000207738	ENSG00000207739	ENSG00000207740	ENSG00000207741	ENSG00000207742	ENSG00000207743	ENSG00000207744	ENSG00000207745	ENSG00000207746	ENSG00000207747	ENSG00000207748	ENSG00000207749	ENSG00000207750	ENSG00000207751	ENSG00000207752	ENSG00000207753	ENSG00000207754	ENSG00000207755	ENSG00000207756	ENSG00000207757	ENSG00000207758	ENSG00000207759	ENSG00000207761	ENSG00000207762	ENSG00000207763	ENSG00000207764	ENSG00000207765	ENSG00000207766	ENSG00000207767	ENSG00000207768	ENSG00000207769	ENSG00000207770	ENSG00000207771	ENSG00000207773	ENSG00000207775	ENSG00000207776	ENSG00000207777	ENSG00000207778	ENSG00000207779	ENSG00000207780	ENSG00000207781	ENSG00000207782	ENSG00000207783	ENSG00000207784	ENSG00000207785	ENSG00000207786	ENSG00000207787	ENSG00000207788	ENSG00000207789	ENSG00000207790	ENSG00000207791	ENSG00000207792	ENSG00000207793	ENSG00000207794	ENSG00000207795	ENSG00000207797	ENSG00000207798	ENSG00000207799	ENSG00000207800	ENSG00000207802	ENSG00000207803	ENSG00000207804	ENSG00000207805	ENSG00000207806	ENSG00000207807	ENSG00000207808	ENSG00000207809	ENSG00000207810	ENSG00000207811	ENSG00000207812	ENSG00000207813	ENSG00000207814	ENSG00000207815	ENSG00000207816	ENSG00000207817	ENSG00000207818	ENSG00000207819	ENSG00000207820	ENSG00000207821	ENSG00000207825	ENSG00000207826	ENSG00000207827	ENSG00000207830	ENSG00000207832	ENSG00000207833	ENSG00000207834	ENSG00000207835	ENSG00000207836	ENSG00000207837	ENSG00000207838	ENSG00000207839	ENSG00000207844	ENSG00000207846	ENSG00000207849	ENSG00000207857	ENSG00000207858	ENSG00000207861	ENSG00000207862	ENSG00000207863	ENSG00000207864	ENSG00000207865	ENSG00000207866	ENSG00000207867	ENSG00000207868	ENSG00000207869	ENSG00000207870	ENSG00000207871	ENSG00000207873	ENSG00000207874	ENSG00000207875	ENSG00000207895	ENSG00000207922	ENSG00000207923	ENSG00000207924	ENSG00000207925	ENSG00000207926	ENSG00000207927	ENSG00000207928	ENSG00000207929	ENSG00000207930	ENSG00000207931	ENSG00000207932	ENSG00000207933	ENSG00000207934	ENSG00000207935	ENSG00000207936	ENSG00000207937	ENSG00000207938	ENSG00000207939	ENSG00000207940	ENSG00000207941	ENSG00000207942	ENSG00000207943	ENSG00000207944	ENSG00000207945	ENSG00000207946	ENSG00000207947	ENSG00000207948	ENSG00000207949	ENSG00000207950	ENSG00000207951	ENSG00000207952	ENSG00000207953	ENSG00000207954	ENSG00000207955	ENSG00000207956	ENSG00000207957	ENSG00000207958	ENSG00000207959	ENSG00000207960	ENSG00000207961	ENSG00000207962	ENSG00000207963	ENSG00000207964	ENSG00000207965	ENSG00000207966	ENSG00000207967	ENSG00000207968	ENSG00000207969	ENSG00000207970	ENSG00000207971	ENSG00000207972	ENSG00000207973	ENSG00000207974	ENSG00000207975	ENSG00000207976	ENSG00000207977	ENSG00000207978	ENSG00000207979	ENSG00000207980	ENSG00000207981	ENSG00000207982	ENSG00000207983	ENSG00000207984	ENSG00000207985	ENSG00000207986	ENSG00000207987	ENSG00000207988	ENSG00000207989	ENSG00000207990	ENSG00000207991	ENSG00000207992	ENSG00000207993	ENSG00000207994	ENSG00000207995	ENSG00000207996	ENSG00000207997	ENSG00000208000	ENSG00000208001	ENSG00000208002	ENSG00000208003	ENSG00000208004	ENSG00000208005	ENSG00000208006	ENSG00000208007	ENSG00000208008	ENSG00000208009	ENSG00000208010	ENSG00000208011	ENSG00000208012	ENSG00000208013	ENSG00000208014	ENSG00000208015	ENSG00000208016	ENSG00000208017	ENSG00000208018	ENSG00000208022	ENSG00000208023	ENSG00000208024	ENSG00000208025	ENSG00000208027	ENSG00000208028	ENSG00000208032	ENSG00000208033	ENSG00000208034	ENSG00000208035	ENSG00000208036	ENSG00000208037	ENSG00000208038	ENSG00000208308	ENSG00000208313	ENSG00000208317	ENSG00000208342	ENSG00000208506	ENSG00000208772	ENSG00000208797	ENSG00000208839	ENSG00000208883	ENSG00000208892	ENSG00000209042	ENSG00000209082	ENSG00000209418	ENSG00000209480	ENSG00000209482	ENSG00000209582	ENSG00000209645	ENSG00000209702	ENSG00000209707	ENSG00000209804	ENSG00000210049	ENSG00000210077	ENSG00000210100	ENSG00000210107	ENSG00000210112	ENSG00000210117	ENSG00000210127	ENSG00000210135	ENSG00000210140	ENSG00000210144	ENSG00000210151	ENSG00000210154	ENSG00000210156	ENSG00000210164	ENSG00000210174	ENSG00000210176	ENSG00000210181	ENSG00000210184	ENSG00000210191	ENSG00000210194	ENSG00000210195	ENSG00000210196	ENSG00000210678	ENSG00000210709	ENSG00000210741	ENSG00000210825	ENSG00000210839	ENSG00000210841	ENSG00000211137	ENSG00000211451	ENSG00000211454	ENSG00000211482	ENSG00000211483	ENSG00000211491	ENSG00000211495	ENSG00000211498	ENSG00000211499	ENSG00000211502	ENSG00000211508	ENSG00000211510	ENSG00000211513	ENSG00000211514	ENSG00000211515	ENSG00000211517	ENSG00000211518	ENSG00000211519	ENSG00000211520	ENSG00000211521	ENSG00000211524	ENSG00000211525	ENSG00000211526	ENSG00000211528	ENSG00000211530	ENSG00000211532	ENSG00000211534	ENSG00000211535	ENSG00000211538	ENSG00000211542	ENSG00000211543	ENSG00000211544	ENSG00000211553	ENSG00000211554	ENSG00000211556	ENSG00000211562	ENSG00000211563	ENSG00000211566	ENSG00000211568	ENSG00000211571	ENSG00000211573	ENSG00000211574	ENSG00000211575	ENSG00000211577	ENSG00000211578	ENSG00000211579	ENSG00000211580	ENSG00000211581	ENSG00000211582	ENSG00000211583	ENSG00000211588	ENSG00000211589	ENSG00000211590	ENSG00000211591	ENSG00000211592	ENSG00000211593	ENSG00000211594	ENSG00000211595	ENSG00000211596	ENSG00000211597	ENSG00000211598	ENSG00000211599	ENSG00000211611	ENSG00000211619	ENSG00000211623	ENSG00000211625	ENSG00000211626	ENSG00000211630	ENSG00000211632	ENSG00000211633	ENSG00000211637	ENSG00000211638	ENSG00000211639	ENSG00000211640	ENSG00000211641	ENSG00000211642	ENSG00000211643	ENSG00000211644	ENSG00000211645	ENSG00000211647	ENSG00000211648	ENSG00000211649	ENSG00000211650	ENSG00000211651	ENSG00000211652	ENSG00000211653	ENSG00000211654	ENSG00000211655	ENSG00000211656	ENSG00000211657	ENSG00000211658	ENSG00000211659	ENSG00000211660	ENSG00000211661	ENSG00000211662	ENSG00000211663	ENSG00000211664	ENSG00000211665	ENSG00000211666	ENSG00000211667	ENSG00000211668	ENSG00000211669	ENSG00000211670	ENSG00000211671	ENSG00000211672	ENSG00000211673	ENSG00000211674	ENSG00000211675	ENSG00000211676	ENSG00000211677	ENSG00000211678	ENSG00000211679	ENSG00000211680	ENSG00000211681	ENSG00000211682	ENSG00000211683	ENSG00000211684	ENSG00000211685	ENSG00000211687	ENSG00000211688	ENSG00000211689	ENSG00000211690	ENSG00000211691	ENSG00000211692	ENSG00000211693	ENSG00000211694	ENSG00000211695	ENSG00000211696	ENSG00000211697	ENSG00000211698	ENSG00000211699	ENSG00000211701	ENSG00000211706	ENSG00000211707	ENSG00000211710	ENSG00000211713	ENSG00000211714	ENSG00000211715	ENSG00000211716	ENSG00000211717	ENSG00000211720	ENSG00000211721	ENSG00000211724	ENSG00000211725	ENSG00000211727	ENSG00000211728	ENSG00000211731	ENSG00000211732	ENSG00000211734	ENSG00000211739	ENSG00000211745	ENSG00000211746	ENSG00000211747	ENSG00000211749	ENSG00000211750	ENSG00000211751	ENSG00000211752	ENSG00000211753	ENSG00000211764	ENSG00000211765	ENSG00000211766	ENSG00000211767	ENSG00000211768	ENSG00000211769	ENSG00000211770	ENSG00000211771	ENSG00000211772	ENSG00000211776	ENSG00000211777	ENSG00000211778	ENSG00000211779	ENSG00000211780	ENSG00000211781	ENSG00000211782	ENSG00000211783	ENSG00000211784	ENSG00000211785	ENSG00000211786	ENSG00000211787	ENSG00000211788	ENSG00000211789	ENSG00000211790	ENSG00000211791	ENSG00000211792	ENSG00000211793	ENSG00000211794	ENSG00000211795	ENSG00000211796	ENSG00000211797	ENSG00000211798	ENSG00000211799	ENSG00000211800	ENSG00000211801	ENSG00000211802	ENSG00000211803	ENSG00000211804	ENSG00000211805	ENSG00000211806	ENSG00000211807	ENSG00000211808	ENSG00000211809	ENSG00000211810	ENSG00000211812	ENSG00000211813	ENSG00000211814	ENSG00000211815	ENSG00000211816	ENSG00000211817	ENSG00000211818	ENSG00000211819	ENSG00000211820	ENSG00000211821	ENSG00000211825	ENSG00000211826	ENSG00000211827	ENSG00000211828	ENSG00000211829	ENSG00000211831	ENSG00000211832	ENSG00000211833	ENSG00000211834	ENSG00000211835	ENSG00000211836	ENSG00000211837	ENSG00000211838	ENSG00000211839	ENSG00000211840	ENSG00000211841	ENSG00000211842	ENSG00000211843	ENSG00000211844	ENSG00000211845	ENSG00000211846	ENSG00000211847	ENSG00000211848	ENSG00000211849	ENSG00000211850	ENSG00000211851	ENSG00000211852	ENSG00000211853	ENSG00000211854	ENSG00000211855	ENSG00000211856	ENSG00000211857	ENSG00000211858	ENSG00000211859	ENSG00000211860	ENSG00000211861	ENSG00000211862	ENSG00000211863	ENSG00000211864	ENSG00000211865	ENSG00000211866	ENSG00000211867	ENSG00000211868	ENSG00000211869	ENSG00000211870	ENSG00000211871	ENSG00000211872	ENSG00000211873	ENSG00000211874	ENSG00000211875	ENSG00000211876	ENSG00000211877	ENSG00000211878	ENSG00000211879	ENSG00000211880	ENSG00000211881	ENSG00000211882	ENSG00000211883	ENSG00000211884	ENSG00000211885	ENSG00000211886	ENSG00000211887	ENSG00000211888	ENSG00000211890	ENSG00000211891	ENSG00000211892	ENSG00000211893	ENSG00000211895	ENSG00000211896	ENSG00000211897	ENSG00000211898	ENSG00000211899	ENSG00000211900	ENSG00000211904	ENSG00000211905	ENSG00000211907	ENSG00000211909	ENSG00000211911	ENSG00000211912	ENSG00000211914	ENSG00000211915	ENSG00000211917	ENSG00000211918	ENSG00000211920	ENSG00000211921	ENSG00000211923	ENSG00000211924	ENSG00000211925	ENSG00000211928	ENSG00000211930	ENSG00000211931	ENSG00000211933	ENSG00000211934	ENSG00000211935	ENSG00000211936	ENSG00000211937	ENSG00000211938	ENSG00000211939	ENSG00000211940	ENSG00000211941	ENSG00000211942	ENSG00000211943	ENSG00000211944	ENSG00000211945	ENSG00000211946	ENSG00000211947	ENSG00000211949	ENSG00000211950	ENSG00000211951	ENSG00000211952	ENSG00000211953	ENSG00000211955	ENSG00000211956	ENSG00000211957	ENSG00000211958	ENSG00000211959	ENSG00000211961	ENSG00000211962	ENSG00000211964	ENSG00000211965	ENSG00000211966	ENSG00000211967	ENSG00000211968	ENSG00000211970	ENSG00000211972	ENSG00000211973	ENSG00000211974	ENSG00000211976	ENSG00000211978	ENSG00000211979	ENSG00000211983	ENSG00000211984	ENSG00000211987	ENSG00000211990	ENSG00000211991	ENSG00000211995	ENSG00000211996	ENSG00000211997	ENSG00000212001	ENSG00000212007	ENSG00000212013	ENSG00000212014	ENSG00000212017	ENSG00000212022	ENSG00000212024	ENSG00000212025	ENSG00000212027	ENSG00000212030	ENSG00000212031	ENSG00000212032	ENSG00000212034	ENSG00000212036	ENSG00000212037	ENSG00000212039	ENSG00000212040	ENSG00000212044	ENSG00000212045	ENSG00000212049	ENSG00000212051	ENSG00000212054	ENSG00000212055	ENSG00000212057	ENSG00000212061	ENSG00000212063	ENSG00000212065	ENSG00000212066	ENSG00000212067	ENSG00000212070	ENSG00000212071	ENSG00000212072	ENSG00000212073	ENSG00000212075	ENSG00000212076	ENSG00000212082	ENSG00000212084	ENSG00000212085	ENSG00000212086	ENSG00000212089	ENSG00000212091	ENSG00000212093	ENSG00000212094	ENSG00000212095	ENSG00000212098	ENSG00000212099	ENSG00000212100	ENSG00000212101	ENSG00000212102	ENSG00000212104	ENSG00000212111	ENSG00000212114	ENSG00000212125	ENSG00000212133	ENSG00000212134	ENSG00000212135	ENSG00000212136	ENSG00000212140	ENSG00000212144	ENSG00000212145	ENSG00000212146	ENSG00000212147	ENSG00000212148	ENSG00000212149	ENSG00000212153	ENSG00000212156	ENSG00000212157	ENSG00000212158	ENSG00000212160	ENSG00000212161	ENSG00000212163	ENSG00000212165	ENSG00000212167	ENSG00000212168	ENSG00000212170	ENSG00000212172	ENSG00000212174	ENSG00000212175	ENSG00000212181	ENSG00000212182	ENSG00000212184	ENSG00000212186	ENSG00000212187	ENSG00000212189	ENSG00000212190	ENSG00000212191	ENSG00000212195	ENSG00000212197	ENSG00000212199	ENSG00000212205	ENSG00000212206	ENSG00000212207	ENSG00000212211	ENSG00000212214	ENSG00000212215	ENSG00000212216	ENSG00000212219	ENSG00000212221	ENSG00000212224	ENSG00000212226	ENSG00000212228	ENSG00000212229	ENSG00000212230	ENSG00000212232	ENSG00000212240	ENSG00000212241	ENSG00000212246	ENSG00000212247	ENSG00000212248	ENSG00000212249	ENSG00000212254	ENSG00000212257	ENSG00000212259	ENSG00000212260	ENSG00000212264	ENSG00000212266	ENSG00000212269	ENSG00000212270	ENSG00000212273	ENSG00000212277	ENSG00000212278	ENSG00000212279	ENSG00000212282	ENSG00000212283	ENSG00000212284	ENSG00000212292	ENSG00000212293	ENSG00000212295	ENSG00000212296	ENSG00000212297	ENSG00000212298	ENSG00000212300	ENSG00000212302	ENSG00000212303	ENSG00000212304	ENSG00000212305	ENSG00000212306	ENSG00000212309	ENSG00000212314	ENSG00000212316	ENSG00000212319	ENSG00000212321	ENSG00000212324	ENSG00000212325	ENSG00000212327	ENSG00000212329	ENSG00000212330	ENSG00000212332	ENSG00000212335	ENSG00000212338	ENSG00000212340	ENSG00000212342	ENSG00000212344	ENSG00000212345	ENSG00000212347	ENSG00000212348	ENSG00000212354	ENSG00000212358	ENSG00000212359	ENSG00000212360	ENSG00000212363	ENSG00000212366	ENSG00000212367	ENSG00000212368	ENSG00000212370	ENSG00000212371	ENSG00000212374	ENSG00000212377	ENSG00000212378	ENSG00000212379	ENSG00000212380	ENSG00000212381	ENSG00000212382	ENSG00000212383	ENSG00000212384	ENSG00000212385	ENSG00000212387	ENSG00000212388	ENSG00000212389	ENSG00000212391	ENSG00000212392	ENSG00000212395	ENSG00000212397	ENSG00000212398	ENSG00000212402	ENSG00000212404	ENSG00000212407	ENSG00000212409	ENSG00000212410	ENSG00000212411	ENSG00000212413	ENSG00000212414	ENSG00000212415	ENSG00000212418	ENSG00000212420	ENSG00000212421	ENSG00000212422	ENSG00000212424	ENSG00000212428	ENSG00000212429	ENSG00000212432	ENSG00000212434	ENSG00000212440	ENSG00000212441	ENSG00000212442	ENSG00000212443	ENSG00000212445	ENSG00000212446	ENSG00000212447	ENSG00000212448	ENSG00000212450	ENSG00000212451	ENSG00000212452	ENSG00000212455	ENSG00000212456	ENSG00000212457	ENSG00000212458	ENSG00000212459	ENSG00000212460	ENSG00000212461	ENSG00000212464	ENSG00000212466	ENSG00000212468	ENSG00000212469	ENSG00000212473	ENSG00000212475	ENSG00000212479	ENSG00000212482	ENSG00000212485	ENSG00000212487	ENSG00000212489	ENSG00000212490	ENSG00000212493	ENSG00000212495	ENSG00000212496	ENSG00000212498	ENSG00000212502	ENSG00000212510	ENSG00000212511	ENSG00000212512	ENSG00000212516	ENSG00000212517	ENSG00000212518	ENSG00000212520	ENSG00000212521	ENSG00000212522	ENSG00000212526	ENSG00000212528	ENSG00000212529	ENSG00000212532	ENSG00000212533	ENSG00000212534	ENSG00000212535	ENSG00000212538	ENSG00000212539	ENSG00000212541	ENSG00000212544	ENSG00000212545	ENSG00000212546	ENSG00000212550	ENSG00000212551	ENSG00000212552	ENSG00000212553	ENSG00000212555	ENSG00000212556	ENSG00000212558	ENSG00000212560	ENSG00000212561	ENSG00000212564	ENSG00000212565	ENSG00000212567	ENSG00000212568	ENSG00000212569	ENSG00000212572	ENSG00000212579	ENSG00000212580	ENSG00000212581	ENSG00000212582	ENSG00000212584	ENSG00000212585	ENSG00000212586	ENSG00000212587	ENSG00000212588	ENSG00000212589	ENSG00000212590	ENSG00000212593	ENSG00000212594	ENSG00000212597	ENSG00000212598	ENSG00000212599	ENSG00000212604	ENSG00000212605	ENSG00000212607	ENSG00000212608	ENSG00000212609	ENSG00000212610	ENSG00000212611	ENSG00000212612	ENSG00000212615	ENSG00000212618	ENSG00000212620	ENSG00000212623	ENSG00000212624	ENSG00000212626	ENSG00000212663	ENSG00000212664	ENSG00000212694	ENSG00000212695	ENSG00000212712	ENSG00000212717	ENSG00000212766	ENSG00000212769	ENSG00000212789	ENSG00000212802	ENSG00000212829	ENSG00000212855	ENSG00000212856	ENSG00000212930	ENSG00000212932	ENSG00000212939	ENSG00000212950	ENSG00000212951	ENSG00000212961	ENSG00000212978	ENSG00000212989	ENSG00000212994	ENSG00000213003	ENSG00000213005	ENSG00000213013	ENSG00000213014	ENSG00000213016	ENSG00000213018	ENSG00000213025	ENSG00000213026	ENSG00000213028	ENSG00000213032	ENSG00000213033	ENSG00000213035	ENSG00000213036	ENSG00000213041	ENSG00000213045	ENSG00000213046	ENSG00000213048	ENSG00000213049	ENSG00000213050	ENSG00000213051	ENSG00000213055	ENSG00000213058	ENSG00000213060	ENSG00000213061	ENSG00000213062	ENSG00000213063	ENSG00000213065	ENSG00000213067	ENSG00000213068	ENSG00000213069	ENSG00000213070	ENSG00000213071	ENSG00000213073	ENSG00000213075	ENSG00000213076	ENSG00000213078	ENSG00000213080	ENSG00000213081	ENSG00000213082	ENSG00000213083	ENSG00000213084	ENSG00000213087	ENSG00000213089	ENSG00000213090	ENSG00000213091	ENSG00000213100	ENSG00000213104	ENSG00000213107	ENSG00000213108	ENSG00000213109	ENSG00000213110	ENSG00000213111	ENSG00000213113	ENSG00000213115	ENSG00000213117	ENSG00000213118	ENSG00000213120	ENSG00000213122	ENSG00000213126	ENSG00000213128	ENSG00000213130	ENSG00000213131	ENSG00000213133	ENSG00000213135	ENSG00000213137	ENSG00000213140	ENSG00000213144	ENSG00000213147	ENSG00000213148	ENSG00000213149	ENSG00000213150	ENSG00000213152	ENSG00000213153	ENSG00000213155	ENSG00000213157	ENSG00000213158	ENSG00000213159	ENSG00000213165	ENSG00000213167	ENSG00000213169	ENSG00000213170	ENSG00000213172	ENSG00000213174	ENSG00000213176	ENSG00000213177	ENSG00000213178	ENSG00000213179	ENSG00000213180	ENSG00000213181	ENSG00000213182	ENSG00000213183	ENSG00000213184	ENSG00000213187	ENSG00000213188	ENSG00000213189	ENSG00000213194	ENSG00000213197	ENSG00000213201	ENSG00000213204	ENSG00000213205	ENSG00000213209	ENSG00000213210	ENSG00000213211	ENSG00000213212	ENSG00000213216	ENSG00000213222	ENSG00000213225	ENSG00000213226	ENSG00000213228	ENSG00000213232	ENSG00000213233	ENSG00000213234	ENSG00000213235	ENSG00000213236	ENSG00000213237	ENSG00000213238	ENSG00000213239	ENSG00000213244	ENSG00000213247	ENSG00000213250	ENSG00000213252	ENSG00000213253	ENSG00000213260	ENSG00000213261	ENSG00000213262	ENSG00000213264	ENSG00000213269	ENSG00000213270	ENSG00000213272	ENSG00000213275	ENSG00000213277	ENSG00000213279	ENSG00000213280	ENSG00000213283	ENSG00000213285	ENSG00000213287	ENSG00000213290	ENSG00000213291	ENSG00000213293	ENSG00000213295	ENSG00000213296	ENSG00000213297	ENSG00000213300	ENSG00000213301	ENSG00000213302	ENSG00000213303	ENSG00000213304	ENSG00000213305	ENSG00000213307	ENSG00000213309	ENSG00000213310	ENSG00000213312	ENSG00000213315	ENSG00000213318	ENSG00000213326	ENSG00000213328	ENSG00000213331	ENSG00000213332	ENSG00000213333	ENSG00000213335	ENSG00000213338	ENSG00000213343	ENSG00000213344	ENSG00000213352	ENSG00000213355	ENSG00000213356	ENSG00000213358	ENSG00000213361	ENSG00000213362	ENSG00000213363	ENSG00000213365	ENSG00000213368	ENSG00000213370	ENSG00000213371	ENSG00000213373	ENSG00000213375	ENSG00000213376	ENSG00000213383	ENSG00000213384	ENSG00000213385	ENSG00000213386	ENSG00000213391	ENSG00000213393	ENSG00000213394	ENSG00000213399	ENSG00000213400	ENSG00000213403	ENSG00000213406	ENSG00000213409	ENSG00000213410	ENSG00000213411	ENSG00000213412	ENSG00000213414	ENSG00000213421	ENSG00000213423	ENSG00000213430	ENSG00000213431	ENSG00000213432	ENSG00000213433	ENSG00000213434	ENSG00000213435	ENSG00000213438	ENSG00000213439	ENSG00000213440	ENSG00000213442	ENSG00000213443	ENSG00000213448	ENSG00000213449	ENSG00000213450	ENSG00000213451	ENSG00000213452	ENSG00000213453	ENSG00000213455	ENSG00000213461	ENSG00000213467	ENSG00000213468	ENSG00000213470	ENSG00000213478	ENSG00000213480	ENSG00000213483	ENSG00000213484	ENSG00000213486	ENSG00000213487	ENSG00000213488	ENSG00000213489	ENSG00000213492	ENSG00000213493	ENSG00000213495	ENSG00000213498	ENSG00000213500	ENSG00000213509	ENSG00000213513	ENSG00000213514	ENSG00000213519	ENSG00000213522	ENSG00000213525	ENSG00000213526	ENSG00000213527	ENSG00000213529	ENSG00000213530	ENSG00000213536	ENSG00000213538	ENSG00000213539	ENSG00000213540	ENSG00000213542	ENSG00000213543	ENSG00000213547	ENSG00000213548	ENSG00000213549	ENSG00000213553	ENSG00000213556	ENSG00000213557	ENSG00000213558	ENSG00000213559	ENSG00000213560	ENSG00000213561	ENSG00000213568	ENSG00000213569	ENSG00000213574	ENSG00000213579	ENSG00000213587	ENSG00000213590	ENSG00000213592	ENSG00000213594	ENSG00000213598	ENSG00000213599	ENSG00000213600	ENSG00000213601	ENSG00000213604	ENSG00000213605	ENSG00000213606	ENSG00000213607	ENSG00000213608	ENSG00000213609	ENSG00000213612	ENSG00000213613	ENSG00000213620	ENSG00000213621	ENSG00000213622	ENSG00000213630	ENSG00000213640	ENSG00000213641	ENSG00000213642	ENSG00000213643	ENSG00000213644	ENSG00000213645	ENSG00000213650	ENSG00000213652	ENSG00000213653	ENSG00000213655	ENSG00000213657	ENSG00000213659	ENSG00000213661	ENSG00000213663	ENSG00000213664	ENSG00000213667	ENSG00000213669	ENSG00000213671	ENSG00000213673	ENSG00000213683	ENSG00000213684	ENSG00000213686	ENSG00000213690	ENSG00000213693	ENSG00000213695	ENSG00000213697	ENSG00000213698	ENSG00000213700	ENSG00000213701	ENSG00000213702	ENSG00000213703	ENSG00000213704	ENSG00000213706	ENSG00000213707	ENSG00000213708	ENSG00000213711	ENSG00000213713	ENSG00000213716	ENSG00000213717	ENSG00000213721	ENSG00000213724	ENSG00000213726	ENSG00000213727	ENSG00000213729	ENSG00000213730	ENSG00000213731	ENSG00000213735	ENSG00000213736	ENSG00000213739	ENSG00000213740	ENSG00000213742	ENSG00000213744	ENSG00000213747	ENSG00000213750	ENSG00000213752	ENSG00000213753	ENSG00000213754	ENSG00000213755	ENSG00000213757	ENSG00000213761	ENSG00000213763	ENSG00000213770	ENSG00000213771	ENSG00000213772	ENSG00000213774	ENSG00000213777	ENSG00000213778	ENSG00000213779	ENSG00000213781	ENSG00000213783	ENSG00000213785	ENSG00000213786	ENSG00000213787	ENSG00000213790	ENSG00000213791	ENSG00000213793	ENSG00000213798	ENSG00000213801	ENSG00000213816	ENSG00000213820	ENSG00000213830	ENSG00000213839	ENSG00000213842	ENSG00000213846	ENSG00000213849	ENSG00000213851	ENSG00000213854	ENSG00000213856	ENSG00000213857	ENSG00000213860	ENSG00000213862	ENSG00000213863	ENSG00000213864	ENSG00000213866	ENSG00000213867	ENSG00000213871	ENSG00000213872	ENSG00000213873	ENSG00000213875	ENSG00000213876	ENSG00000213877	ENSG00000213880	ENSG00000213881	ENSG00000213882	ENSG00000213885	ENSG00000213891	ENSG00000213896	ENSG00000213900	ENSG00000213904	ENSG00000213908	ENSG00000213911	ENSG00000213916	ENSG00000213917	ENSG00000213924	ENSG00000213925	ENSG00000213926	ENSG00000213935	ENSG00000213938	ENSG00000213939	ENSG00000213940	ENSG00000213942	ENSG00000213943	ENSG00000213946	ENSG00000213950	ENSG00000213954	ENSG00000213956	ENSG00000213958	ENSG00000213959	ENSG00000213962	ENSG00000213963	ENSG00000213964	ENSG00000213970	ENSG00000213971	ENSG00000213972	ENSG00000213976	ENSG00000213979	ENSG00000213981	ENSG00000213985	ENSG00000213987	ENSG00000213993	ENSG00000213994	ENSG00000213997	ENSG00000214003	ENSG00000214006	ENSG00000214009	ENSG00000214012	ENSG00000214014	ENSG00000214015	ENSG00000214016	ENSG00000214018	ENSG00000214019	ENSG00000214020	ENSG00000214024	ENSG00000214025	ENSG00000214027	ENSG00000214031	ENSG00000214035	ENSG00000214039	ENSG00000214041	ENSG00000214043	ENSG00000214045	ENSG00000214047	ENSG00000214049	ENSG00000214051	ENSG00000214062	ENSG00000214064	ENSG00000214067	ENSG00000214070	ENSG00000214071	ENSG00000214073	ENSG00000214074	ENSG00000214076	ENSG00000214077	ENSG00000214081	ENSG00000214089	ENSG00000214093	ENSG00000214100	ENSG00000214105	ENSG00000214108	ENSG00000214110	ENSG00000214111	ENSG00000214117	ENSG00000214121	ENSG00000214124	ENSG00000214125	ENSG00000214132	ENSG00000214135	ENSG00000214141	ENSG00000214142	ENSG00000214144	ENSG00000214145	ENSG00000214146	ENSG00000214147	ENSG00000214161	ENSG00000214164	ENSG00000214174	ENSG00000214176	ENSG00000214178	ENSG00000214179	ENSG00000214181	ENSG00000214182	ENSG00000214184	ENSG00000214185	ENSG00000214190	ENSG00000214192	ENSG00000214195	ENSG00000214198	ENSG00000214199	ENSG00000214200	ENSG00000214203	ENSG00000214204	ENSG00000214207	ENSG00000214210	ENSG00000214211	ENSG00000214222	ENSG00000214223	ENSG00000214243	ENSG00000214244	ENSG00000214245	ENSG00000214249	ENSG00000214252	ENSG00000214254	ENSG00000214255	ENSG00000214259	ENSG00000214262	ENSG00000214263	ENSG00000214264	ENSG00000214265	ENSG00000214266	ENSG00000214268	ENSG00000214269	ENSG00000214273	ENSG00000214278	ENSG00000214279	ENSG00000214280	ENSG00000214281	ENSG00000214282	ENSG00000214283	ENSG00000214286	ENSG00000214288	ENSG00000214289	ENSG00000214293	ENSG00000214294	ENSG00000214295	ENSG00000214297	ENSG00000214298	ENSG00000214301	ENSG00000214313	ENSG00000214318	ENSG00000214319	ENSG00000214321	ENSG00000214322	ENSG00000214326	ENSG00000214329	ENSG00000214330	ENSG00000214331	ENSG00000214335	ENSG00000214336	ENSG00000214342	ENSG00000214344	ENSG00000214347	ENSG00000214351	ENSG00000214353	ENSG00000214354	ENSG00000214359	ENSG00000214362	ENSG00000214366	ENSG00000214369	ENSG00000214374	ENSG00000214380	ENSG00000214381	ENSG00000214389	ENSG00000214391	ENSG00000214401	ENSG00000214405	ENSG00000214407	ENSG00000214417	ENSG00000214424	ENSG00000214425	ENSG00000214428	ENSG00000214429	ENSG00000214432	ENSG00000214433	ENSG00000214434	ENSG00000214439	ENSG00000214455	ENSG00000214457	ENSG00000214460	ENSG00000214465	ENSG00000214481	ENSG00000214484	ENSG00000214485	ENSG00000214487	ENSG00000214514	ENSG00000214525	ENSG00000214526	ENSG00000214533	ENSG00000214534	ENSG00000214535	ENSG00000214541	ENSG00000214544	ENSG00000214546	ENSG00000214548	ENSG00000214549	ENSG00000214552	ENSG00000214553	ENSG00000214558	ENSG00000214559	ENSG00000214560	ENSG00000214561	ENSG00000214563	ENSG00000214566	ENSG00000214578	ENSG00000214581	ENSG00000214584	ENSG00000214593	ENSG00000214602	ENSG00000214604	ENSG00000214607	ENSG00000214612	ENSG00000214614	ENSG00000214617	ENSG00000214626	ENSG00000214628	ENSG00000214629	ENSG00000214641	ENSG00000214646	ENSG00000214650	ENSG00000214651	ENSG00000214652	ENSG00000214653	ENSG00000214654	ENSG00000214657	ENSG00000214659	ENSG00000214660	ENSG00000214668	ENSG00000214669	ENSG00000214671	ENSG00000214676	ENSG00000214684	ENSG00000214691	ENSG00000214695	ENSG00000214696	ENSG00000214702	ENSG00000214719	ENSG00000214720	ENSG00000214725	ENSG00000214727	ENSG00000214733	ENSG00000214738	ENSG00000214743	ENSG00000214745	ENSG00000214748	ENSG00000214754	ENSG00000214759	ENSG00000214760	ENSG00000214761	ENSG00000214765	ENSG00000214770	ENSG00000214772	ENSG00000214773	ENSG00000214776	ENSG00000214780	ENSG00000214783	ENSG00000214784	ENSG00000214794	ENSG00000214796	ENSG00000214797	ENSG00000214803	ENSG00000214807	ENSG00000214810	ENSG00000214812	ENSG00000214815	ENSG00000214820	ENSG00000214821	ENSG00000214822	ENSG00000214823	ENSG00000214825	ENSG00000214826	ENSG00000214832	ENSG00000214835	ENSG00000214837	ENSG00000214843	ENSG00000214846	ENSG00000214851	ENSG00000214853	ENSG00000214855	ENSG00000214856	ENSG00000214857	ENSG00000214867	ENSG00000214869	ENSG00000214870	ENSG00000214875	ENSG00000214878	ENSG00000214880	ENSG00000214881	ENSG00000214883	ENSG00000214886	ENSG00000214888	ENSG00000214889	ENSG00000214890	ENSG00000214892	ENSG00000214894	ENSG00000214896	ENSG00000214897	ENSG00000214899	ENSG00000214903	ENSG00000214904	ENSG00000214908	ENSG00000214914	ENSG00000214915	ENSG00000214917	ENSG00000214922	ENSG00000214925	ENSG00000214930	ENSG00000214934	ENSG00000214942	ENSG00000214943	ENSG00000214955	ENSG00000214961	ENSG00000214970	ENSG00000214973	ENSG00000214975	ENSG00000214976	ENSG00000214980	ENSG00000214982	ENSG00000214985	ENSG00000214986	ENSG00000214988	ENSG00000214992	ENSG00000214998	ENSG00000215000	ENSG00000215002	ENSG00000215003	ENSG00000215004	ENSG00000215005	ENSG00000215006	ENSG00000215007	ENSG00000215016	ENSG00000215019	ENSG00000215022	ENSG00000215023	ENSG00000215024	ENSG00000215030	ENSG00000215032	ENSG00000215034	ENSG00000215035	ENSG00000215037	ENSG00000215039	ENSG00000215043	ENSG00000215044	ENSG00000215049	ENSG00000215054	ENSG00000215057	ENSG00000215063	ENSG00000215065	ENSG00000215068	ENSG00000215070	ENSG00000215085	ENSG00000215086	ENSG00000215088	ENSG00000215089	ENSG00000215093	ENSG00000215094	ENSG00000215096	ENSG00000215097	ENSG00000215099	ENSG00000215102	ENSG00000215104	ENSG00000215105	ENSG00000215110	ENSG00000215112	ENSG00000215113	ENSG00000215115	ENSG00000215117	ENSG00000215120	ENSG00000215124	ENSG00000215127	ENSG00000215142	ENSG00000215146	ENSG00000215148	ENSG00000215149	ENSG00000215151	ENSG00000215154	ENSG00000215156	ENSG00000215158	ENSG00000215159	ENSG00000215160	ENSG00000215162	ENSG00000215165	ENSG00000215168	ENSG00000215174	ENSG00000215177	ENSG00000215179	ENSG00000215184	ENSG00000215190	ENSG00000215196	ENSG00000215197	ENSG00000215198	ENSG00000215199	ENSG00000215204	ENSG00000215206	ENSG00000215208	ENSG00000215210	ENSG00000215221	ENSG00000215223	ENSG00000215227	ENSG00000215231	ENSG00000215236	ENSG00000215237	ENSG00000215241	ENSG00000215244	ENSG00000215246	ENSG00000215256	ENSG00000215263	ENSG00000215264	ENSG00000215267	ENSG00000215268	ENSG00000215270	ENSG00000215278	ENSG00000215283	ENSG00000215284	ENSG00000215286	ENSG00000215288	ENSG00000215296	ENSG00000215297	ENSG00000215302	ENSG00000215304	ENSG00000215307	ENSG00000215310	ENSG00000215311	ENSG00000215313	ENSG00000215317	ENSG00000215319	ENSG00000215323	ENSG00000215325	ENSG00000215326	ENSG00000215333	ENSG00000215339	ENSG00000215347	ENSG00000215349	ENSG00000215351	ENSG00000215353	ENSG00000215354	ENSG00000215357	ENSG00000215365	ENSG00000215367	ENSG00000215368	ENSG00000215369	ENSG00000215371	ENSG00000215373	ENSG00000215374	ENSG00000215378	ENSG00000215380	ENSG00000215381	ENSG00000215386	ENSG00000215388	ENSG00000215394	ENSG00000215398	ENSG00000215399	ENSG00000215403	ENSG00000215409	ENSG00000215414	ENSG00000215417	ENSG00000215418	ENSG00000215424	ENSG00000215430	ENSG00000215432	ENSG00000215441	ENSG00000215444	ENSG00000215447	ENSG00000215448	ENSG00000215450	ENSG00000215452	ENSG00000215456	ENSG00000215457	ENSG00000215458	ENSG00000215464	ENSG00000215467	ENSG00000215477	ENSG00000215478	ENSG00000215480	ENSG00000215481	ENSG00000215482	ENSG00000215483	ENSG00000215486	ENSG00000215492	ENSG00000215493	ENSG00000215494	ENSG00000215498	ENSG00000215506	ENSG00000215507	ENSG00000215512	ENSG00000215513	ENSG00000215515	ENSG00000215520	ENSG00000215533	ENSG00000215537	ENSG00000215540	ENSG00000215544	ENSG00000215546	ENSG00000215548	ENSG00000215553	ENSG00000215559	ENSG00000215560	ENSG00000215562	ENSG00000215565	ENSG00000215567	ENSG00000215570	ENSG00000215571	ENSG00000215572	ENSG00000215580	ENSG00000215583	ENSG00000215586	ENSG00000215589	ENSG00000215601	ENSG00000215603	ENSG00000215604	ENSG00000215606	ENSG00000215608	ENSG00000215630	ENSG00000215692	ENSG00000215705	ENSG00000215713	ENSG00000215719	ENSG00000215720	ENSG00000215734	ENSG00000215760	ENSG00000215765	ENSG00000215769	ENSG00000215771	ENSG00000215785	ENSG00000215791	ENSG00000215795	ENSG00000215796	ENSG00000215800	ENSG00000215802	ENSG00000215805	ENSG00000215807	ENSG00000215808	ENSG00000215811	ENSG00000215812	ENSG00000215817	ENSG00000215819	ENSG00000215833	ENSG00000215834	ENSG00000215835	ENSG00000215837	ENSG00000215838	ENSG00000215840	ENSG00000215841	ENSG00000215846	ENSG00000215857	ENSG00000215859	ENSG00000215860	ENSG00000215861	ENSG00000215863	ENSG00000215864	ENSG00000215866	ENSG00000215867	ENSG00000215869	ENSG00000215871	ENSG00000215873	ENSG00000215874	ENSG00000215875	ENSG00000215878	ENSG00000215881	ENSG00000215887	ENSG00000215889	ENSG00000215893	ENSG00000215895	ENSG00000215897	ENSG00000215899	ENSG00000215900	ENSG00000215905	ENSG00000215908	ENSG00000215909	ENSG00000215914	ENSG00000215921	ENSG00000215922	ENSG00000215923	ENSG00000215924	ENSG00000215925	ENSG00000215930	ENSG00000215933	ENSG00000215934	ENSG00000215938	ENSG00000215939	ENSG00000215941	ENSG00000215942	ENSG00000215943	ENSG00000215944	ENSG00000215945	ENSG00000215946	ENSG00000215948	ENSG00000215952	ENSG00000215953	ENSG00000215954	ENSG00000215957	ENSG00000215958	ENSG00000215960	ENSG00000215961	ENSG00000215964	ENSG00000215966	ENSG00000215968	ENSG00000215972	ENSG00000215973	ENSG00000215976	ENSG00000215977	ENSG00000215979	ENSG00000215983	ENSG00000215984	ENSG00000215991	ENSG00000215993	ENSG00000215996	ENSG00000215998	ENSG00000215999	ENSG00000216001	ENSG00000216002	ENSG00000216004	ENSG00000216005	ENSG00000216009	ENSG00000216011	ENSG00000216014	ENSG00000216015	ENSG00000216017	ENSG00000216020	ENSG00000216022	ENSG00000216027	ENSG00000216031	ENSG00000216032	ENSG00000216035	ENSG00000216036	ENSG00000216037	ENSG00000216042	ENSG00000216045	ENSG00000216047	ENSG00000216054	ENSG00000216055	ENSG00000216056	ENSG00000216058	ENSG00000216060	ENSG00000216064	ENSG00000216067	ENSG00000216069	ENSG00000216070	ENSG00000216072	ENSG00000216073	ENSG00000216075	ENSG00000216076	ENSG00000216077	ENSG00000216081	ENSG00000216083	ENSG00000216084	ENSG00000216085	ENSG00000216088	ENSG00000216089	ENSG00000216090	ENSG00000216093	ENSG00000216095	ENSG00000216097	ENSG00000216098	ENSG00000216099	ENSG00000216100	ENSG00000216101	ENSG00000216102	ENSG00000216105	ENSG00000216109	ENSG00000216112	ENSG00000216113	ENSG00000216114	ENSG00000216115	ENSG00000216116	ENSG00000216123	ENSG00000216125	ENSG00000216127	ENSG00000216131	ENSG00000216133	ENSG00000216135	ENSG00000216136	ENSG00000216141	ENSG00000216154	ENSG00000216157	ENSG00000216162	ENSG00000216166	ENSG00000216168	ENSG00000216169	ENSG00000216171	ENSG00000216173	ENSG00000216179	ENSG00000216181	ENSG00000216182	ENSG00000216184	ENSG00000216191	ENSG00000216192	ENSG00000216193	ENSG00000216194	ENSG00000216195	ENSG00000216197	ENSG00000216204	ENSG00000216205	ENSG00000216206	ENSG00000216265	ENSG00000216285	ENSG00000216306	ENSG00000216307	ENSG00000216316	ENSG00000216324	ENSG00000216331	ENSG00000216347	ENSG00000216352	ENSG00000216359	ENSG00000216360	ENSG00000216364	ENSG00000216365	ENSG00000216368	ENSG00000216378	ENSG00000216412	ENSG00000216425	ENSG00000216436	ENSG00000216439	ENSG00000216444	ENSG00000216471	ENSG00000216475	ENSG00000216480	ENSG00000216516	ENSG00000216518	ENSG00000216519	ENSG00000216522	ENSG00000216523	ENSG00000216548	ENSG00000216613	ENSG00000216616	ENSG00000216621	ENSG00000216624	ENSG00000216629	ENSG00000216636	ENSG00000216639	ENSG00000216642	ENSG00000216657	ENSG00000216663	ENSG00000216671	ENSG00000216676	ENSG00000216687	ENSG00000216708	ENSG00000216710	ENSG00000216713	ENSG00000216718	ENSG00000216721	ENSG00000216723	ENSG00000216740	ENSG00000216753	ENSG00000216754	ENSG00000216762	ENSG00000216775	ENSG00000216777	ENSG00000216781	ENSG00000216802	ENSG00000216809	ENSG00000216811	ENSG00000216813	ENSG00000216817	ENSG00000216819	ENSG00000216824	ENSG00000216829	ENSG00000216835	ENSG00000216844	ENSG00000216853	ENSG00000216854	ENSG00000216859	ENSG00000216863	ENSG00000216866	ENSG00000216867	ENSG00000216901	ENSG00000216902	ENSG00000216904	ENSG00000216906	ENSG00000216913	ENSG00000216915	ENSG00000216917	ENSG00000216938	ENSG00000216966	ENSG00000216977	ENSG00000216990	ENSG00000216998	ENSG00000217004	ENSG00000217026	ENSG00000217027	ENSG00000217030	ENSG00000217041	ENSG00000217044	ENSG00000217060	ENSG00000217067	ENSG00000217078	ENSG00000217083	ENSG00000217085	ENSG00000217089	ENSG00000217094	ENSG00000217120	ENSG00000217130	ENSG00000217135	ENSG00000217139	ENSG00000217159	ENSG00000217160	ENSG00000217165	ENSG00000217169	ENSG00000217178	ENSG00000217179	ENSG00000217181	ENSG00000217195	ENSG00000217227	ENSG00000217228	ENSG00000217231	ENSG00000217239	ENSG00000217241	ENSG00000217258	ENSG00000217261	ENSG00000217268	ENSG00000217272	ENSG00000217275	ENSG00000217289	ENSG00000217314	ENSG00000217315	ENSG00000217325	ENSG00000217327	ENSG00000217330	ENSG00000217331	ENSG00000217334	ENSG00000217340	ENSG00000217372	ENSG00000217377	ENSG00000217379	ENSG00000217385	ENSG00000217404	ENSG00000217408	ENSG00000217414	ENSG00000217416	ENSG00000217447	ENSG00000217477	ENSG00000217482	ENSG00000217483	ENSG00000217488	ENSG00000217495	ENSG00000217512	ENSG00000217514	ENSG00000217527	ENSG00000217539	ENSG00000217557	ENSG00000217566	ENSG00000217576	ENSG00000217585	ENSG00000217609	ENSG00000217612	ENSG00000217624	ENSG00000217631	ENSG00000217643	ENSG00000217644	ENSG00000217646	ENSG00000217648	ENSG00000217653	ENSG00000217680	ENSG00000217684	ENSG00000217686	ENSG00000217707	ENSG00000217716	ENSG00000217718	ENSG00000217733	ENSG00000217746	ENSG00000217767	ENSG00000217769	ENSG00000217770	ENSG00000217776	ENSG00000217783	ENSG00000217786	ENSG00000217791	ENSG00000217801	ENSG00000217805	ENSG00000217809	ENSG00000217811	ENSG00000217824	ENSG00000217835	ENSG00000217862	ENSG00000217874	ENSG00000217878	ENSG00000217889	ENSG00000217896	ENSG00000217897	ENSG00000217929	ENSG00000217950	ENSG00000218014	ENSG00000218016	ENSG00000218018	ENSG00000218020	ENSG00000218027	ENSG00000218029	ENSG00000218048	ENSG00000218049	ENSG00000218052	ENSG00000218069	ENSG00000218073	ENSG00000218089	ENSG00000218107	ENSG00000218109	ENSG00000218125	ENSG00000218143	ENSG00000218153	ENSG00000218173	ENSG00000218175	ENSG00000218180	ENSG00000218186	ENSG00000218187	ENSG00000218189	ENSG00000218194	ENSG00000218198	ENSG00000218208	ENSG00000218213	ENSG00000218226	ENSG00000218227	ENSG00000218233	ENSG00000218261	ENSG00000218265	ENSG00000218274	ENSG00000218281	ENSG00000218283	ENSG00000218300	ENSG00000218305	ENSG00000218313	ENSG00000218328	ENSG00000218337	ENSG00000218346	ENSG00000218347	ENSG00000218350	ENSG00000218351	ENSG00000218358	ENSG00000218359	ENSG00000218363	ENSG00000218410	ENSG00000218418	ENSG00000218422	ENSG00000218424	ENSG00000218426	ENSG00000218428	ENSG00000218454	ENSG00000218459	ENSG00000218472	ENSG00000218475	ENSG00000218476	ENSG00000218483	ENSG00000218490	ENSG00000218499	ENSG00000218502	ENSG00000218510	ENSG00000218512	ENSG00000218520	ENSG00000218521	ENSG00000218536	ENSG00000218549	ENSG00000218561	ENSG00000218565	ENSG00000218574	ENSG00000218577	ENSG00000218582	ENSG00000218586	ENSG00000218596	ENSG00000218617	ENSG00000218631	ENSG00000218632	ENSG00000218643	ENSG00000218676	ENSG00000218682	ENSG00000218689	ENSG00000218690	ENSG00000218698	ENSG00000218713	ENSG00000218716	ENSG00000218725	ENSG00000218728	ENSG00000218730	ENSG00000218732	ENSG00000218748	ENSG00000218749	ENSG00000218754	ENSG00000218757	ENSG00000218766	ENSG00000218772	ENSG00000218776	ENSG00000218792	ENSG00000218793	ENSG00000218803	ENSG00000218806	ENSG00000218809	ENSG00000218813	ENSG00000218834	ENSG00000218839	ENSG00000218857	ENSG00000218868	ENSG00000218870	ENSG00000218872	ENSG00000218890	ENSG00000218893	ENSG00000218896	ENSG00000218902	ENSG00000218965	ENSG00000218976	ENSG00000218980	ENSG00000218986	ENSG00000218991	ENSG00000218996	ENSG00000219023	ENSG00000219027	ENSG00000219039	ENSG00000219041	ENSG00000219061	ENSG00000219074	ENSG00000219085	ENSG00000219087	ENSG00000219088	ENSG00000219095	ENSG00000219102	ENSG00000219133	ENSG00000219135	ENSG00000219139	ENSG00000219146	ENSG00000219149	ENSG00000219150	ENSG00000219159	ENSG00000219163	ENSG00000219186	ENSG00000219188	ENSG00000219190	ENSG00000219201	ENSG00000219222	ENSG00000219240	ENSG00000219249	ENSG00000219253	ENSG00000219257	ENSG00000219262	ENSG00000219273	ENSG00000219274	ENSG00000219280	ENSG00000219284	ENSG00000219294	ENSG00000219297	ENSG00000219298	ENSG00000219302	ENSG00000219314	ENSG00000219329	ENSG00000219332	ENSG00000219355	ENSG00000219361	ENSG00000219368	ENSG00000219374	ENSG00000219375	ENSG00000219384	ENSG00000219387	ENSG00000219391	ENSG00000219392	ENSG00000219395	ENSG00000219404	ENSG00000219409	ENSG00000219410	ENSG00000219430	ENSG00000219433	ENSG00000219445	ENSG00000219448	ENSG00000219451	ENSG00000219453	ENSG00000219463	ENSG00000219470	ENSG00000219487	ENSG00000219491	ENSG00000219500	ENSG00000219507	ENSG00000219529	ENSG00000219532	ENSG00000219547	ENSG00000219549	ENSG00000219553	ENSG00000219559	ENSG00000219565	ENSG00000219575	ENSG00000219582	ENSG00000219592	ENSG00000219604	ENSG00000219608	ENSG00000219619	ENSG00000219622	ENSG00000219627	ENSG00000219642	ENSG00000219653	ENSG00000219665	ENSG00000219666	ENSG00000219669	ENSG00000219681	ENSG00000219682	ENSG00000219693	ENSG00000219699	ENSG00000219700	ENSG00000219702	ENSG00000219703	ENSG00000219712	ENSG00000219722	ENSG00000219736	ENSG00000219738	ENSG00000219747	ENSG00000219755	ENSG00000219757	ENSG00000219758	ENSG00000219770	ENSG00000219773	ENSG00000219776	ENSG00000219784	ENSG00000219790	ENSG00000219797	ENSG00000219806	ENSG00000219807	ENSG00000219814	ENSG00000219863	ENSG00000219867	ENSG00000219870	ENSG00000219881	ENSG00000219891	ENSG00000219902	ENSG00000219926	ENSG00000219928	ENSG00000219930	ENSG00000219932	ENSG00000219940	ENSG00000219941	ENSG00000219951	ENSG00000219986	ENSG00000219992	ENSG00000219993	ENSG00000220030	ENSG00000220069	ENSG00000220076	ENSG00000220091	ENSG00000220105	ENSG00000220110	ENSG00000220113	ENSG00000220125	ENSG00000220130	ENSG00000220131	ENSG00000220132	ENSG00000220139	ENSG00000220154	ENSG00000220157	ENSG00000220161	ENSG00000220181	ENSG00000220184	ENSG00000220204	ENSG00000220212	ENSG00000220237	ENSG00000220240	ENSG00000220248	ENSG00000220267	ENSG00000220291	ENSG00000220305	ENSG00000220311	ENSG00000220323	ENSG00000220326	ENSG00000220340	ENSG00000220343	ENSG00000220347	ENSG00000220349	ENSG00000220370	ENSG00000220377	ENSG00000220378	ENSG00000220392	ENSG00000220412	ENSG00000220418	ENSG00000220446	ENSG00000220447	ENSG00000220472	ENSG00000220483	ENSG00000220494	ENSG00000220505	ENSG00000220506	ENSG00000220514	ENSG00000220515	ENSG00000220517	ENSG00000220522	ENSG00000220537	ENSG00000220540	ENSG00000220541	ENSG00000220548	ENSG00000220553	ENSG00000220556	ENSG00000220557	ENSG00000220563	ENSG00000220581	ENSG00000220583	ENSG00000220585	ENSG00000220586	ENSG00000220598	ENSG00000220600	ENSG00000220614	ENSG00000220635	ENSG00000220643	ENSG00000220660	ENSG00000220666	ENSG00000220685	ENSG00000220693	ENSG00000220694	ENSG00000220695	ENSG00000220721	ENSG00000220725	ENSG00000220730	ENSG00000220733	ENSG00000220734	ENSG00000220739	ENSG00000220744	ENSG00000220745	ENSG00000220748	ENSG00000220749	ENSG00000220758	ENSG00000220771	ENSG00000220773	ENSG00000220785	ENSG00000220793	ENSG00000220804	ENSG00000220831	ENSG00000220842	ENSG00000220848	ENSG00000220867	ENSG00000220868	ENSG00000220871	ENSG00000220875	ENSG00000220884	ENSG00000220908	ENSG00000220913	ENSG00000220918	ENSG00000220920	ENSG00000220924	ENSG00000220925	ENSG00000220937	ENSG00000220948	ENSG00000220949	ENSG00000220960	ENSG00000220978	ENSG00000220981	ENSG00000220982	ENSG00000220984	ENSG00000220986	ENSG00000220987	ENSG00000220988	ENSG00000220989	ENSG00000220990	ENSG00000220992	ENSG00000220993	ENSG00000220994	ENSG00000220996	ENSG00000220997	ENSG00000220999	ENSG00000221000	ENSG00000221002	ENSG00000221003	ENSG00000221005	ENSG00000221007	ENSG00000221008	ENSG00000221010	ENSG00000221011	ENSG00000221015	ENSG00000221016	ENSG00000221017	ENSG00000221018	ENSG00000221019	ENSG00000221020	ENSG00000221021	ENSG00000221023	ENSG00000221025	ENSG00000221026	ENSG00000221027	ENSG00000221028	ENSG00000221029	ENSG00000221030	ENSG00000221031	ENSG00000221032	ENSG00000221033	ENSG00000221035	ENSG00000221036	ENSG00000221037	ENSG00000221038	ENSG00000221039	ENSG00000221040	ENSG00000221041	ENSG00000221042	ENSG00000221043	ENSG00000221044	ENSG00000221046	ENSG00000221048	ENSG00000221050	ENSG00000221051	ENSG00000221052	ENSG00000221053	ENSG00000221055	ENSG00000221058	ENSG00000221059	ENSG00000221060	ENSG00000221062	ENSG00000221063	ENSG00000221065	ENSG00000221066	ENSG00000221067	ENSG00000221069	ENSG00000221070	ENSG00000221072	ENSG00000221073	ENSG00000221074	ENSG00000221075	ENSG00000221077	ENSG00000221079	ENSG00000221081	ENSG00000221082	ENSG00000221083	ENSG00000221084	ENSG00000221085	ENSG00000221087	ENSG00000221090	ENSG00000221091	ENSG00000221093	ENSG00000221094	ENSG00000221095	ENSG00000221096	ENSG00000221100	ENSG00000221101	ENSG00000221102	ENSG00000221104	ENSG00000221105	ENSG00000221108	ENSG00000221110	ENSG00000221111	ENSG00000221112	ENSG00000221113	ENSG00000221114	ENSG00000221115	ENSG00000221116	ENSG00000221118	ENSG00000221120	ENSG00000221121	ENSG00000221122	ENSG00000221123	ENSG00000221125	ENSG00000221126	ENSG00000221128	ENSG00000221130	ENSG00000221131	ENSG00000221132	ENSG00000221133	ENSG00000221134	ENSG00000221135	ENSG00000221136	ENSG00000221137	ENSG00000221139	ENSG00000221141	ENSG00000221142	ENSG00000221145	ENSG00000221147	ENSG00000221148	ENSG00000221156	ENSG00000221157	ENSG00000221159	ENSG00000221160	ENSG00000221163	ENSG00000221164	ENSG00000221165	ENSG00000221167	ENSG00000221169	ENSG00000221170	ENSG00000221172	ENSG00000221173	ENSG00000221174	ENSG00000221175	ENSG00000221176	ENSG00000221177	ENSG00000221178	ENSG00000221179	ENSG00000221180	ENSG00000221181	ENSG00000221182	ENSG00000221183	ENSG00000221184	ENSG00000221185	ENSG00000221186	ENSG00000221187	ENSG00000221189	ENSG00000221190	ENSG00000221191	ENSG00000221192	ENSG00000221195	ENSG00000221198	ENSG00000221199	ENSG00000221200	ENSG00000221201	ENSG00000221202	ENSG00000221203	ENSG00000221204	ENSG00000221206	ENSG00000221210	ENSG00000221211	ENSG00000221214	ENSG00000221216	ENSG00000221217	ENSG00000221218	ENSG00000221219	ENSG00000221220	ENSG00000221221	ENSG00000221222	ENSG00000221225	ENSG00000221226	ENSG00000221227	ENSG00000221230	ENSG00000221232	ENSG00000221233	ENSG00000221234	ENSG00000221235	ENSG00000221236	ENSG00000221237	ENSG00000221238	ENSG00000221240	ENSG00000221241	ENSG00000221244	ENSG00000221245	ENSG00000221246	ENSG00000221247	ENSG00000221249	ENSG00000221250	ENSG00000221251	ENSG00000221252	ENSG00000221254	ENSG00000221255	ENSG00000221257	ENSG00000221258	ENSG00000221259	ENSG00000221260	ENSG00000221261	ENSG00000221262	ENSG00000221263	ENSG00000221264	ENSG00000221265	ENSG00000221266	ENSG00000221267	ENSG00000221269	ENSG00000221270	ENSG00000221272	ENSG00000221273	ENSG00000221275	ENSG00000221278	ENSG00000221279	ENSG00000221280	ENSG00000221281	ENSG00000221286	ENSG00000221287	ENSG00000221288	ENSG00000221289	ENSG00000221290	ENSG00000221291	ENSG00000221292	ENSG00000221293	ENSG00000221294	ENSG00000221295	ENSG00000221296	ENSG00000221297	ENSG00000221299	ENSG00000221300	ENSG00000221301	ENSG00000221302	ENSG00000221303	ENSG00000221304	ENSG00000221305	ENSG00000221307	ENSG00000221309	ENSG00000221310	ENSG00000221311	ENSG00000221312	ENSG00000221313	ENSG00000221314	ENSG00000221315	ENSG00000221316	ENSG00000221317	ENSG00000221318	ENSG00000221319	ENSG00000221320	ENSG00000221321	ENSG00000221322	ENSG00000221323	ENSG00000221324	ENSG00000221325	ENSG00000221326	ENSG00000221328	ENSG00000221330	ENSG00000221331	ENSG00000221332	ENSG00000221333	ENSG00000221334	ENSG00000221335	ENSG00000221336	ENSG00000221337	ENSG00000221338	ENSG00000221340	ENSG00000221343	ENSG00000221344	ENSG00000221345	ENSG00000221346	ENSG00000221347	ENSG00000221348	ENSG00000221351	ENSG00000221352	ENSG00000221354	ENSG00000221355	ENSG00000221356	ENSG00000221357	ENSG00000221358	ENSG00000221359	ENSG00000221362	ENSG00000221363	ENSG00000221365	ENSG00000221366	ENSG00000221369	ENSG00000221371	ENSG00000221372	ENSG00000221373	ENSG00000221374	ENSG00000221375	ENSG00000221376	ENSG00000221377	ENSG00000221378	ENSG00000221379	ENSG00000221380	ENSG00000221381	ENSG00000221382	ENSG00000221383	ENSG00000221384	ENSG00000221385	ENSG00000221386	ENSG00000221387	ENSG00000221388	ENSG00000221389	ENSG00000221390	ENSG00000221391	ENSG00000221392	ENSG00000221393	ENSG00000221394	ENSG00000221395	ENSG00000221396	ENSG00000221397	ENSG00000221398	ENSG00000221399	ENSG00000221400	ENSG00000221401	ENSG00000221402	ENSG00000221403	ENSG00000221405	ENSG00000221406	ENSG00000221407	ENSG00000221409	ENSG00000221410	ENSG00000221411	ENSG00000221412	ENSG00000221413	ENSG00000221415	ENSG00000221416	ENSG00000221417	ENSG00000221418	ENSG00000221419	ENSG00000221420	ENSG00000221421	ENSG00000221423	ENSG00000221424	ENSG00000221425	ENSG00000221427	ENSG00000221428	ENSG00000221429	ENSG00000221430	ENSG00000221431	ENSG00000221432	ENSG00000221434	ENSG00000221436	ENSG00000221437	ENSG00000221438	ENSG00000221439	ENSG00000221440	ENSG00000221442	ENSG00000221443	ENSG00000221444	ENSG00000221445	ENSG00000221446	ENSG00000221447	ENSG00000221448	ENSG00000221449	ENSG00000221450	ENSG00000221451	ENSG00000221454	ENSG00000221455	ENSG00000221456	ENSG00000221457	ENSG00000221458	ENSG00000221459	ENSG00000221461	ENSG00000221462	ENSG00000221463	ENSG00000221464	ENSG00000221465	ENSG00000221466	ENSG00000221467	ENSG00000221468	ENSG00000221469	ENSG00000221470	ENSG00000221471	ENSG00000221473	ENSG00000221474	ENSG00000221475	ENSG00000221476	ENSG00000221477	ENSG00000221478	ENSG00000221479	ENSG00000221484	ENSG00000221486	ENSG00000221487	ENSG00000221488	ENSG00000221489	ENSG00000221491	ENSG00000221492	ENSG00000221493	ENSG00000221494	ENSG00000221495	ENSG00000221496	ENSG00000221497	ENSG00000221498	ENSG00000221499	ENSG00000221500	ENSG00000221502	ENSG00000221504	ENSG00000221505	ENSG00000221506	ENSG00000221507	ENSG00000221510	ENSG00000221511	ENSG00000221514	ENSG00000221515	ENSG00000221516	ENSG00000221517	ENSG00000221518	ENSG00000221519	ENSG00000221520	ENSG00000221521	ENSG00000221523	ENSG00000221524	ENSG00000221525	ENSG00000221526	ENSG00000221527	ENSG00000221528	ENSG00000221529	ENSG00000221530	ENSG00000221531	ENSG00000221532	ENSG00000221533	ENSG00000221534	ENSG00000221535	ENSG00000221536	ENSG00000221537	ENSG00000221538	ENSG00000221539	ENSG00000221540	ENSG00000221541	ENSG00000221542	ENSG00000221544	ENSG00000221545	ENSG00000221547	ENSG00000221548	ENSG00000221550	ENSG00000221551	ENSG00000221552	ENSG00000221553	ENSG00000221555	ENSG00000221556	ENSG00000221558	ENSG00000221559	ENSG00000221560	ENSG00000221561	ENSG00000221562	ENSG00000221563	ENSG00000221564	ENSG00000221565	ENSG00000221566	ENSG00000221567	ENSG00000221568	ENSG00000221570	ENSG00000221571	ENSG00000221573	ENSG00000221574	ENSG00000221576	ENSG00000221578	ENSG00000221579	ENSG00000221580	ENSG00000221581	ENSG00000221583	ENSG00000221584	ENSG00000221585	ENSG00000221586	ENSG00000221589	ENSG00000221590	ENSG00000221591	ENSG00000221593	ENSG00000221594	ENSG00000221595	ENSG00000221597	ENSG00000221598	ENSG00000221599	ENSG00000221601	ENSG00000221602	ENSG00000221603	ENSG00000221604	ENSG00000221606	ENSG00000221607	ENSG00000221608	ENSG00000221610	ENSG00000221611	ENSG00000221612	ENSG00000221613	ENSG00000221614	ENSG00000221615	ENSG00000221616	ENSG00000221617	ENSG00000221618	ENSG00000221619	ENSG00000221621	ENSG00000221623	ENSG00000221625	ENSG00000221628	ENSG00000221629	ENSG00000221630	ENSG00000221631	ENSG00000221633	ENSG00000221634	ENSG00000221635	ENSG00000221637	ENSG00000221638	ENSG00000221639	ENSG00000221641	ENSG00000221643	ENSG00000221644	ENSG00000221645	ENSG00000221649	ENSG00000221650	ENSG00000221653	ENSG00000221654	ENSG00000221655	ENSG00000221656	ENSG00000221657	ENSG00000221659	ENSG00000221660	ENSG00000221661	ENSG00000221662	ENSG00000221664	ENSG00000221665	ENSG00000221666	ENSG00000221667	ENSG00000221669	ENSG00000221670	ENSG00000221672	ENSG00000221673	ENSG00000221676	ENSG00000221677	ENSG00000221679	ENSG00000221680	ENSG00000221681	ENSG00000221683	ENSG00000221684	ENSG00000221685	ENSG00000221686	ENSG00000221689	ENSG00000221690	ENSG00000221691	ENSG00000221692	ENSG00000221693	ENSG00000221695	ENSG00000221696	ENSG00000221697	ENSG00000221698	ENSG00000221699	ENSG00000221701	ENSG00000221702	ENSG00000221703	ENSG00000221704	ENSG00000221705	ENSG00000221706	ENSG00000221707	ENSG00000221708	ENSG00000221710	ENSG00000221711	ENSG00000221714	ENSG00000221716	ENSG00000221717	ENSG00000221718	ENSG00000221719	ENSG00000221720	ENSG00000221721	ENSG00000221723	ENSG00000221724	ENSG00000221725	ENSG00000221726	ENSG00000221729	ENSG00000221730	ENSG00000221731	ENSG00000221732	ENSG00000221733	ENSG00000221734	ENSG00000221736	ENSG00000221737	ENSG00000221739	ENSG00000221740	ENSG00000221741	ENSG00000221743	ENSG00000221744	ENSG00000221745	ENSG00000221746	ENSG00000221747	ENSG00000221748	ENSG00000221749	ENSG00000221750	ENSG00000221751	ENSG00000221753	ENSG00000221754	ENSG00000221755	ENSG00000221756	ENSG00000221760	ENSG00000221762	ENSG00000221763	ENSG00000221764	ENSG00000221766	ENSG00000221767	ENSG00000221768	ENSG00000221770	ENSG00000221771	ENSG00000221772	ENSG00000221774	ENSG00000221777	ENSG00000221778	ENSG00000221779	ENSG00000221781	ENSG00000221782	ENSG00000221783	ENSG00000221785	ENSG00000221786	ENSG00000221788	ENSG00000221789	ENSG00000221790	ENSG00000221792	ENSG00000221793	ENSG00000221795	ENSG00000221796	ENSG00000221798	ENSG00000221799	ENSG00000221801	ENSG00000221802	ENSG00000221803	ENSG00000221804	ENSG00000221806	ENSG00000221807	ENSG00000221808	ENSG00000221809	ENSG00000221810	ENSG00000221817	ENSG00000221844	ENSG00000221849	ENSG00000221857	ENSG00000221878	ENSG00000221879	ENSG00000221891	ENSG00000221930	ENSG00000221957	ENSG00000221971	ENSG00000222019	ENSG00000222024	ENSG00000222030	ENSG00000222032	ENSG00000222035	ENSG00000222037	ENSG00000222041	ENSG00000222042	ENSG00000222043	ENSG00000222044	ENSG00000222051	ENSG00000222055	ENSG00000222057	ENSG00000222064	ENSG00000222066	ENSG00000222067	ENSG00000222068	ENSG00000222069	ENSG00000222070	ENSG00000222071	ENSG00000222072	ENSG00000222076	ENSG00000222078	ENSG00000222079	ENSG00000222080	ENSG00000222084	ENSG00000222085	ENSG00000222086	ENSG00000222087	ENSG00000222092	ENSG00000222094	ENSG00000222095	ENSG00000222096	ENSG00000222099	ENSG00000222101	ENSG00000222102	ENSG00000222107	ENSG00000222109	ENSG00000222111	ENSG00000222112	ENSG00000222114	ENSG00000222117	ENSG00000222121	ENSG00000222122	ENSG00000222126	ENSG00000222133	ENSG00000222139	ENSG00000222145	ENSG00000222146	ENSG00000222148	ENSG00000222152	ENSG00000222154	ENSG00000222158	ENSG00000222160	ENSG00000222161	ENSG00000222162	ENSG00000222164	ENSG00000222168	ENSG00000222169	ENSG00000222170	ENSG00000222174	ENSG00000222177	ENSG00000222179	ENSG00000222185	ENSG00000222190	ENSG00000222192	ENSG00000222196	ENSG00000222197	ENSG00000222202	ENSG00000222203	ENSG00000222206	ENSG00000222210	ENSG00000222213	ENSG00000222219	ENSG00000222220	ENSG00000222222	ENSG00000222224	ENSG00000222225	ENSG00000222226	ENSG00000222231	ENSG00000222234	ENSG00000222235	ENSG00000222238	ENSG00000222240	ENSG00000222246	ENSG00000222249	ENSG00000222255	ENSG00000222257	ENSG00000222259	ENSG00000222262	ENSG00000222266	ENSG00000222267	ENSG00000222274	ENSG00000222276	ENSG00000222281	ENSG00000222282	ENSG00000222287	ENSG00000222293	ENSG00000222296	ENSG00000222297	ENSG00000222298	ENSG00000222299	ENSG00000222300	ENSG00000222301	ENSG00000222303	ENSG00000222305	ENSG00000222306	ENSG00000222309	ENSG00000222311	ENSG00000222313	ENSG00000222314	ENSG00000222316	ENSG00000222320	ENSG00000222321	ENSG00000222326	ENSG00000222327	ENSG00000222328	ENSG00000222329	ENSG00000222331	ENSG00000222333	ENSG00000222334	ENSG00000222335	ENSG00000222337	ENSG00000222338	ENSG00000222339	ENSG00000222343	ENSG00000222344	ENSG00000222345	ENSG00000222348	ENSG00000222351	ENSG00000222352	ENSG00000222355	ENSG00000222356	ENSG00000222357	ENSG00000222359	ENSG00000222361	ENSG00000222363	ENSG00000222364	ENSG00000222365	ENSG00000222370	ENSG00000222371	ENSG00000222373	ENSG00000222374	ENSG00000222375	ENSG00000222376	ENSG00000222385	ENSG00000222386	ENSG00000222389	ENSG00000222391	ENSG00000222394	ENSG00000222395	ENSG00000222397	ENSG00000222398	ENSG00000222399	ENSG00000222404	ENSG00000222405	ENSG00000222408	ENSG00000222409	ENSG00000222411	ENSG00000222412	ENSG00000222413	ENSG00000222414	ENSG00000222417	ENSG00000222421	ENSG00000222426	ENSG00000222429	ENSG00000222430	ENSG00000222431	ENSG00000222432	ENSG00000222436	ENSG00000222437	ENSG00000222438	ENSG00000222439	ENSG00000222440	ENSG00000222445	ENSG00000222448	ENSG00000222449	ENSG00000222451	ENSG00000222452	ENSG00000222457	ENSG00000222460	ENSG00000222463	ENSG00000222465	ENSG00000222466	ENSG00000222467	ENSG00000222472	ENSG00000222477	ENSG00000222481	ENSG00000222482	ENSG00000222486	ENSG00000222488	ENSG00000222489	ENSG00000222490	ENSG00000222492	ENSG00000222493	ENSG00000222494	ENSG00000222496	ENSG00000222499	ENSG00000222501	ENSG00000222503	ENSG00000222506	ENSG00000222509	ENSG00000222511	ENSG00000222512	ENSG00000222514	ENSG00000222515	ENSG00000222518	ENSG00000222521	ENSG00000222522	ENSG00000222524	ENSG00000222526	ENSG00000222529	ENSG00000222532	ENSG00000222533	ENSG00000222536	ENSG00000222543	ENSG00000222544	ENSG00000222545	ENSG00000222548	ENSG00000222551	ENSG00000222558	ENSG00000222560	ENSG00000222561	ENSG00000222563	ENSG00000222567	ENSG00000222570	ENSG00000222574	ENSG00000222579	ENSG00000222581	ENSG00000222582	ENSG00000222583	ENSG00000222586	ENSG00000222588	ENSG00000222589	ENSG00000222591	ENSG00000222592	ENSG00000222594	ENSG00000222596	ENSG00000222598	ENSG00000222601	ENSG00000222602	ENSG00000222604	ENSG00000222607	ENSG00000222609	ENSG00000222610	ENSG00000222611	ENSG00000222612	ENSG00000222613	ENSG00000222614	ENSG00000222615	ENSG00000222616	ENSG00000222617	ENSG00000222623	ENSG00000222624	ENSG00000222626	ENSG00000222627	ENSG00000222629	ENSG00000222630	ENSG00000222631	ENSG00000222635	ENSG00000222636	ENSG00000222640	ENSG00000222643	ENSG00000222644	ENSG00000222647	ENSG00000222649	ENSG00000222650	ENSG00000222651	ENSG00000222652	ENSG00000222658	ENSG00000222659	ENSG00000222663	ENSG00000222664	ENSG00000222666	ENSG00000222667	ENSG00000222670	ENSG00000222677	ENSG00000222678	ENSG00000222679	ENSG00000222683	ENSG00000222685	ENSG00000222686	ENSG00000222687	ENSG00000222690	ENSG00000222691	ENSG00000222692	ENSG00000222693	ENSG00000222698	ENSG00000222701	ENSG00000222704	ENSG00000222705	ENSG00000222706	ENSG00000222713	ENSG00000222714	ENSG00000222715	ENSG00000222717	ENSG00000222719	ENSG00000222720	ENSG00000222721	ENSG00000222722	ENSG00000222724	ENSG00000222726	ENSG00000222727	ENSG00000222729	ENSG00000222730	ENSG00000222732	ENSG00000222733	ENSG00000222736	ENSG00000222743	ENSG00000222744	ENSG00000222749	ENSG00000222750	ENSG00000222755	ENSG00000222760	ENSG00000222761	ENSG00000222762	ENSG00000222764	ENSG00000222765	ENSG00000222767	ENSG00000222770	ENSG00000222774	ENSG00000222776	ENSG00000222777	ENSG00000222783	ENSG00000222784	ENSG00000222787	ENSG00000222788	ENSG00000222790	ENSG00000222791	ENSG00000222792	ENSG00000222795	ENSG00000222796	ENSG00000222800	ENSG00000222805	ENSG00000222808	ENSG00000222810	ENSG00000222821	ENSG00000222826	ENSG00000222831	ENSG00000222833	ENSG00000222834	ENSG00000222842	ENSG00000222844	ENSG00000222845	ENSG00000222852	ENSG00000222858	ENSG00000222859	ENSG00000222861	ENSG00000222862	ENSG00000222864	ENSG00000222869	ENSG00000222870	ENSG00000222872	ENSG00000222874	ENSG00000222880	ENSG00000222881	ENSG00000222883	ENSG00000222884	ENSG00000222888	ENSG00000222889	ENSG00000222890	ENSG00000222894	ENSG00000222895	ENSG00000222898	ENSG00000222899	ENSG00000222909	ENSG00000222915	ENSG00000222923	ENSG00000222924	ENSG00000222931	ENSG00000222932	ENSG00000222934	ENSG00000222937	ENSG00000222939	ENSG00000222940	ENSG00000222941	ENSG00000222942	ENSG00000222944	ENSG00000222945	ENSG00000222946	ENSG00000222950	ENSG00000222954	ENSG00000222958	ENSG00000222960	ENSG00000222961	ENSG00000222966	ENSG00000222969	ENSG00000222972	ENSG00000222973	ENSG00000222974	ENSG00000222976	ENSG00000222978	ENSG00000222979	ENSG00000222982	ENSG00000222985	ENSG00000222986	ENSG00000222987	ENSG00000222990	ENSG00000222994	ENSG00000222997	ENSG00000222998	ENSG00000222999	ENSG00000223001	ENSG00000223004	ENSG00000223006	ENSG00000223007	ENSG00000223009	ENSG00000223010	ENSG00000223012	ENSG00000223015	ENSG00000223018	ENSG00000223023	ENSG00000223024	ENSG00000223026	ENSG00000223027	ENSG00000223029	ENSG00000223030	ENSG00000223036	ENSG00000223037	ENSG00000223039	ENSG00000223040	ENSG00000223042	ENSG00000223044	ENSG00000223047	ENSG00000223052	ENSG00000223053	ENSG00000223056	ENSG00000223059	ENSG00000223060	ENSG00000223062	ENSG00000223063	ENSG00000223064	ENSG00000223070	ENSG00000223075	ENSG00000223078	ENSG00000223080	ENSG00000223082	ENSG00000223087	ENSG00000223088	ENSG00000223091	ENSG00000223096	ENSG00000223099	ENSG00000223101	ENSG00000223107	ENSG00000223109	ENSG00000223111	ENSG00000223116	ENSG00000223117	ENSG00000223118	ENSG00000223119	ENSG00000223120	ENSG00000223123	ENSG00000223125	ENSG00000223126	ENSG00000223128	ENSG00000223134	ENSG00000223136	ENSG00000223142	ENSG00000223145	ENSG00000223148	ENSG00000223149	ENSG00000223152	ENSG00000223154	ENSG00000223156	ENSG00000223158	ENSG00000223164	ENSG00000223168	ENSG00000223174	ENSG00000223175	ENSG00000223179	ENSG00000223180	ENSG00000223181	ENSG00000223182	ENSG00000223187	ENSG00000223188	ENSG00000223189	ENSG00000223190	ENSG00000223191	ENSG00000223192	ENSG00000223197	ENSG00000223198	ENSG00000223200	ENSG00000223201	ENSG00000223202	ENSG00000223208	ENSG00000223211	ENSG00000223212	ENSG00000223213	ENSG00000223214	ENSG00000223215	ENSG00000223217	ENSG00000223220	ENSG00000223223	ENSG00000223224	ENSG00000223225	ENSG00000223229	ENSG00000223231	ENSG00000223235	ENSG00000223243	ENSG00000223244	ENSG00000223245	ENSG00000223247	ENSG00000223249	ENSG00000223253	ENSG00000223254	ENSG00000223255	ENSG00000223256	ENSG00000223258	ENSG00000223260	ENSG00000223263	ENSG00000223265	ENSG00000223269	ENSG00000223271	ENSG00000223273	ENSG00000223275	ENSG00000223279	ENSG00000223280	ENSG00000223281	ENSG00000223282	ENSG00000223284	ENSG00000223286	ENSG00000223287	ENSG00000223291	ENSG00000223292	ENSG00000223294	ENSG00000223297	ENSG00000223298	ENSG00000223299	ENSG00000223300	ENSG00000223302	ENSG00000223305	ENSG00000223306	ENSG00000223307	ENSG00000223308	ENSG00000223309	ENSG00000223313	ENSG00000223315	ENSG00000223316	ENSG00000223321	ENSG00000223322	ENSG00000223324	ENSG00000223327	ENSG00000223330	ENSG00000223335	ENSG00000223336	ENSG00000223341	ENSG00000223342	ENSG00000223343	ENSG00000223344	ENSG00000223345	ENSG00000223349	ENSG00000223350	ENSG00000223351	ENSG00000223353	ENSG00000223356	ENSG00000223358	ENSG00000223360	ENSG00000223361	ENSG00000223362	ENSG00000223365	ENSG00000223368	ENSG00000223373	ENSG00000223374	ENSG00000223375	ENSG00000223377	ENSG00000223379	ENSG00000223380	ENSG00000223381	ENSG00000223382	ENSG00000223383	ENSG00000223385	ENSG00000223387	ENSG00000223388	ENSG00000223389	ENSG00000223390	ENSG00000223391	ENSG00000223392	ENSG00000223393	ENSG00000223394	ENSG00000223395	ENSG00000223396	ENSG00000223398	ENSG00000223400	ENSG00000223401	ENSG00000223402	ENSG00000223403	ENSG00000223404	ENSG00000223406	ENSG00000223407	ENSG00000223408	ENSG00000223409	ENSG00000223410	ENSG00000223414	ENSG00000223416	ENSG00000223418	ENSG00000223419	ENSG00000223421	ENSG00000223422	ENSG00000223427	ENSG00000223428	ENSG00000223429	ENSG00000223430	ENSG00000223431	ENSG00000223432	ENSG00000223433	ENSG00000223436	ENSG00000223437	ENSG00000223438	ENSG00000223440	ENSG00000223442	ENSG00000223444	ENSG00000223445	ENSG00000223446	ENSG00000223449	ENSG00000223450	ENSG00000223452	ENSG00000223455	ENSG00000223456	ENSG00000223457	ENSG00000223458	ENSG00000223459	ENSG00000223460	ENSG00000223461	ENSG00000223462	ENSG00000223466	ENSG00000223467	ENSG00000223469	ENSG00000223470	ENSG00000223473	ENSG00000223475	ENSG00000223476	ENSG00000223477	ENSG00000223478	ENSG00000223479	ENSG00000223482	ENSG00000223484	ENSG00000223485	ENSG00000223486	ENSG00000223487	ENSG00000223488	ENSG00000223489	ENSG00000223490	ENSG00000223491	ENSG00000223492	ENSG00000223495	ENSG00000223497	ENSG00000223498	ENSG00000223500	ENSG00000223502	ENSG00000223503	ENSG00000223504	ENSG00000223505	ENSG00000223506	ENSG00000223508	ENSG00000223509	ENSG00000223511	ENSG00000223512	ENSG00000223513	ENSG00000223514	ENSG00000223516	ENSG00000223517	ENSG00000223518	ENSG00000223519	ENSG00000223522	ENSG00000223523	ENSG00000223525	ENSG00000223528	ENSG00000223529	ENSG00000223530	ENSG00000223534	ENSG00000223535	ENSG00000223536	ENSG00000223537	ENSG00000223538	ENSG00000223539	ENSG00000223540	ENSG00000223542	ENSG00000223543	ENSG00000223544	ENSG00000223546	ENSG00000223548	ENSG00000223549	ENSG00000223550	ENSG00000223551	ENSG00000223552	ENSG00000223553	ENSG00000223554	ENSG00000223555	ENSG00000223558	ENSG00000223559	ENSG00000223561	ENSG00000223562	ENSG00000223563	ENSG00000223564	ENSG00000223565	ENSG00000223566	ENSG00000223568	ENSG00000223570	ENSG00000223571	ENSG00000223573	ENSG00000223574	ENSG00000223575	ENSG00000223576	ENSG00000223579	ENSG00000223581	ENSG00000223583	ENSG00000223584	ENSG00000223586	ENSG00000223587	ENSG00000223588	ENSG00000223589	ENSG00000223591	ENSG00000223592	ENSG00000223593	ENSG00000223595	ENSG00000223597	ENSG00000223598	ENSG00000223599	ENSG00000223600	ENSG00000223602	ENSG00000223603	ENSG00000223604	ENSG00000223605	ENSG00000223608	ENSG00000223611	ENSG00000223612	ENSG00000223614	ENSG00000223615	ENSG00000223617	ENSG00000223619	ENSG00000223620	ENSG00000223621	ENSG00000223622	ENSG00000223623	ENSG00000223624	ENSG00000223625	ENSG00000223626	ENSG00000223627	ENSG00000223628	ENSG00000223629	ENSG00000223631	ENSG00000223633	ENSG00000223634	ENSG00000223635	ENSG00000223636	ENSG00000223637	ENSG00000223640	ENSG00000223641	ENSG00000223642	ENSG00000223643	ENSG00000223646	ENSG00000223647	ENSG00000223648	ENSG00000223649	ENSG00000223650	ENSG00000223651	ENSG00000223652	ENSG00000223653	ENSG00000223655	ENSG00000223656	ENSG00000223657	ENSG00000223658	ENSG00000223659	ENSG00000223660	ENSG00000223662	ENSG00000223663	ENSG00000223664	ENSG00000223665	ENSG00000223668	ENSG00000223669	ENSG00000223671	ENSG00000223672	ENSG00000223675	ENSG00000223676	ENSG00000223677	ENSG00000223678	ENSG00000223679	ENSG00000223682	ENSG00000223683	ENSG00000223684	ENSG00000223685	ENSG00000223688	ENSG00000223691	ENSG00000223692	ENSG00000223694	ENSG00000223695	ENSG00000223697	ENSG00000223698	ENSG00000223700	ENSG00000223701	ENSG00000223702	ENSG00000223703	ENSG00000223704	ENSG00000223705	ENSG00000223707	ENSG00000223709	ENSG00000223710	ENSG00000223711	ENSG00000223714	ENSG00000223715	ENSG00000223716	ENSG00000223717	ENSG00000223718	ENSG00000223719	ENSG00000223720	ENSG00000223721	ENSG00000223722	ENSG00000223723	ENSG00000223724	ENSG00000223725	ENSG00000223726	ENSG00000223727	ENSG00000223728	ENSG00000223729	ENSG00000223730	ENSG00000223731	ENSG00000223732	ENSG00000223733	ENSG00000223734	ENSG00000223735	ENSG00000223738	ENSG00000223739	ENSG00000223740	ENSG00000223741	ENSG00000223742	ENSG00000223744	ENSG00000223745	ENSG00000223746	ENSG00000223749	ENSG00000223750	ENSG00000223751	ENSG00000223753	ENSG00000223754	ENSG00000223756	ENSG00000223758	ENSG00000223759	ENSG00000223760	ENSG00000223761	ENSG00000223764	ENSG00000223765	ENSG00000223768	ENSG00000223770	ENSG00000223772	ENSG00000223773	ENSG00000223774	ENSG00000223776	ENSG00000223777	ENSG00000223779	ENSG00000223780	ENSG00000223781	ENSG00000223782	ENSG00000223783	ENSG00000223784	ENSG00000223786	ENSG00000223787	ENSG00000223788	ENSG00000223791	ENSG00000223794	ENSG00000223795	ENSG00000223797	ENSG00000223799	ENSG00000223800	ENSG00000223803	ENSG00000223804	ENSG00000223806	ENSG00000223807	ENSG00000223808	ENSG00000223809	ENSG00000223810	ENSG00000223811	ENSG00000223812	ENSG00000223813	ENSG00000223814	ENSG00000223815	ENSG00000223816	ENSG00000223817	ENSG00000223819	ENSG00000223820	ENSG00000223821	ENSG00000223822	ENSG00000223823	ENSG00000223824	ENSG00000223825	ENSG00000223826	ENSG00000223828	ENSG00000223829	ENSG00000223831	ENSG00000223834	ENSG00000223835	ENSG00000223836	ENSG00000223837	ENSG00000223838	ENSG00000223839	ENSG00000223841	ENSG00000223842	ENSG00000223843	ENSG00000223845	ENSG00000223847	ENSG00000223849	ENSG00000223850	ENSG00000223855	ENSG00000223856	ENSG00000223859	ENSG00000223861	ENSG00000223863	ENSG00000223864	ENSG00000223866	ENSG00000223867	ENSG00000223869	ENSG00000223870	ENSG00000223872	ENSG00000223873	ENSG00000223875	ENSG00000223876	ENSG00000223877	ENSG00000223878	ENSG00000223880	ENSG00000223881	ENSG00000223882	ENSG00000223883	ENSG00000223884	ENSG00000223885	ENSG00000223886	ENSG00000223889	ENSG00000223890	ENSG00000223891	ENSG00000223893	ENSG00000223896	ENSG00000223897	ENSG00000223899	ENSG00000223901	ENSG00000223903	ENSG00000223904	ENSG00000223905	ENSG00000223906	ENSG00000223907	ENSG00000223908	ENSG00000223910	ENSG00000223911	ENSG00000223912	ENSG00000223914	ENSG00000223915	ENSG00000223916	ENSG00000223917	ENSG00000223918	ENSG00000223920	ENSG00000223921	ENSG00000223922	ENSG00000223923	ENSG00000223925	ENSG00000223928	ENSG00000223929	ENSG00000223930	ENSG00000223935	ENSG00000223940	ENSG00000223941	ENSG00000223942	ENSG00000223944	ENSG00000223945	ENSG00000223946	ENSG00000223947	ENSG00000223948	ENSG00000223949	ENSG00000223951	ENSG00000223955	ENSG00000223956	ENSG00000223958	ENSG00000223959	ENSG00000223960	ENSG00000223962	ENSG00000223963	ENSG00000223965	ENSG00000223966	ENSG00000223967	ENSG00000223968	ENSG00000223969	ENSG00000223970	ENSG00000223972	ENSG00000223973	ENSG00000223974	ENSG00000223975	ENSG00000223976	ENSG00000223977	ENSG00000223978	ENSG00000223979	ENSG00000223981	ENSG00000223982	ENSG00000223983	ENSG00000223984	ENSG00000223985	ENSG00000223986	ENSG00000223987	ENSG00000223989	ENSG00000223991	ENSG00000223992	ENSG00000223993	ENSG00000223995	ENSG00000223997	ENSG00000223998	ENSG00000223999	ENSG00000224000	ENSG00000224001	ENSG00000224002	ENSG00000224003	ENSG00000224004	ENSG00000224005	ENSG00000224007	ENSG00000224008	ENSG00000224011	ENSG00000224012	ENSG00000224014	ENSG00000224015	ENSG00000224016	ENSG00000224017	ENSG00000224018	ENSG00000224019	ENSG00000224020	ENSG00000224023	ENSG00000224025	ENSG00000224027	ENSG00000224028	ENSG00000224029	ENSG00000224031	ENSG00000224032	ENSG00000224033	ENSG00000224034	ENSG00000224035	ENSG00000224036	ENSG00000224037	ENSG00000224038	ENSG00000224039	ENSG00000224040	ENSG00000224041	ENSG00000224042	ENSG00000224043	ENSG00000224045	ENSG00000224046	ENSG00000224048	ENSG00000224049	ENSG00000224050	ENSG00000224054	ENSG00000224055	ENSG00000224057	ENSG00000224058	ENSG00000224059	ENSG00000224060	ENSG00000224061	ENSG00000224062	ENSG00000224063	ENSG00000224064	ENSG00000224065	ENSG00000224066	ENSG00000224067	ENSG00000224069	ENSG00000224070	ENSG00000224071	ENSG00000224072	ENSG00000224073	ENSG00000224074	ENSG00000224075	ENSG00000224076	ENSG00000224077	ENSG00000224078	ENSG00000224079	ENSG00000224080	ENSG00000224081	ENSG00000224082	ENSG00000224083	ENSG00000224085	ENSG00000224086	ENSG00000224087	ENSG00000224090	ENSG00000224091	ENSG00000224092	ENSG00000224093	ENSG00000224094	ENSG00000224095	ENSG00000224097	ENSG00000224099	ENSG00000224100	ENSG00000224101	ENSG00000224104	ENSG00000224106	ENSG00000224107	ENSG00000224109	ENSG00000224110	ENSG00000224113	ENSG00000224114	ENSG00000224115	ENSG00000224116	ENSG00000224117	ENSG00000224119	ENSG00000224121	ENSG00000224122	ENSG00000224124	ENSG00000224126	ENSG00000224127	ENSG00000224128	ENSG00000224129	ENSG00000224134	ENSG00000224136	ENSG00000224137	ENSG00000224138	ENSG00000224141	ENSG00000224142	ENSG00000224144	ENSG00000224149	ENSG00000224151	ENSG00000224152	ENSG00000224155	ENSG00000224157	ENSG00000224159	ENSG00000224160	ENSG00000224161	ENSG00000224162	ENSG00000224163	ENSG00000224164	ENSG00000224165	ENSG00000224166	ENSG00000224167	ENSG00000224169	ENSG00000224172	ENSG00000224173	ENSG00000224174	ENSG00000224177	ENSG00000224179	ENSG00000224183	ENSG00000224184	ENSG00000224185	ENSG00000224187	ENSG00000224188	ENSG00000224189	ENSG00000224190	ENSG00000224192	ENSG00000224194	ENSG00000224195	ENSG00000224196	ENSG00000224198	ENSG00000224199	ENSG00000224203	ENSG00000224204	ENSG00000224205	ENSG00000224207	ENSG00000224208	ENSG00000224209	ENSG00000224210	ENSG00000224211	ENSG00000224215	ENSG00000224216	ENSG00000224217	ENSG00000224218	ENSG00000224219	ENSG00000224220	ENSG00000224221	ENSG00000224222	ENSG00000224223	ENSG00000224224	ENSG00000224227	ENSG00000224228	ENSG00000224231	ENSG00000224232	ENSG00000224233	ENSG00000224235	ENSG00000224236	ENSG00000224237	ENSG00000224238	ENSG00000224239	ENSG00000224240	ENSG00000224243	ENSG00000224244	ENSG00000224245	ENSG00000224247	ENSG00000224250	ENSG00000224251	ENSG00000224252	ENSG00000224254	ENSG00000224255	ENSG00000224256	ENSG00000224257	ENSG00000224259	ENSG00000224260	ENSG00000224261	ENSG00000224263	ENSG00000224265	ENSG00000224267	ENSG00000224269	ENSG00000224271	ENSG00000224272	ENSG00000224273	ENSG00000224274	ENSG00000224276	ENSG00000224277	ENSG00000224278	ENSG00000224279	ENSG00000224280	ENSG00000224281	ENSG00000224282	ENSG00000224285	ENSG00000224286	ENSG00000224287	ENSG00000224288	ENSG00000224289	ENSG00000224291	ENSG00000224292	ENSG00000224294	ENSG00000224295	ENSG00000224296	ENSG00000224297	ENSG00000224298	ENSG00000224299	ENSG00000224300	ENSG00000224301	ENSG00000224302	ENSG00000224303	ENSG00000224304	ENSG00000224307	ENSG00000224308	ENSG00000224309	ENSG00000224310	ENSG00000224311	ENSG00000224312	ENSG00000224314	ENSG00000224315	ENSG00000224316	ENSG00000224318	ENSG00000224321	ENSG00000224322	ENSG00000224323	ENSG00000224324	ENSG00000224326	ENSG00000224328	ENSG00000224329	ENSG00000224330	ENSG00000224331	ENSG00000224333	ENSG00000224334	ENSG00000224335	ENSG00000224337	ENSG00000224338	ENSG00000224339	ENSG00000224340	ENSG00000224341	ENSG00000224342	ENSG00000224344	ENSG00000224345	ENSG00000224346	ENSG00000224347	ENSG00000224348	ENSG00000224349	ENSG00000224351	ENSG00000224352	ENSG00000224353	ENSG00000224354	ENSG00000224356	ENSG00000224357	ENSG00000224358	ENSG00000224359	ENSG00000224363	ENSG00000224365	ENSG00000224366	ENSG00000224367	ENSG00000224368	ENSG00000224370	ENSG00000224371	ENSG00000224372	ENSG00000224373	ENSG00000224374	ENSG00000224375	ENSG00000224376	ENSG00000224382	ENSG00000224384	ENSG00000224386	ENSG00000224387	ENSG00000224388	ENSG00000224391	ENSG00000224394	ENSG00000224396	ENSG00000224397	ENSG00000224400	ENSG00000224401	ENSG00000224402	ENSG00000224403	ENSG00000224404	ENSG00000224405	ENSG00000224406	ENSG00000224407	ENSG00000224408	ENSG00000224409	ENSG00000224410	ENSG00000224411	ENSG00000224412	ENSG00000224413	ENSG00000224414	ENSG00000224415	ENSG00000224416	ENSG00000224417	ENSG00000224418	ENSG00000224419	ENSG00000224421	ENSG00000224424	ENSG00000224425	ENSG00000224426	ENSG00000224427	ENSG00000224428	ENSG00000224429	ENSG00000224430	ENSG00000224431	ENSG00000224435	ENSG00000224436	ENSG00000224437	ENSG00000224438	ENSG00000224439	ENSG00000224440	ENSG00000224441	ENSG00000224442	ENSG00000224443	ENSG00000224445	ENSG00000224447	ENSG00000224448	ENSG00000224450	ENSG00000224451	ENSG00000224452	ENSG00000224453	ENSG00000224456	ENSG00000224458	ENSG00000224459	ENSG00000224460	ENSG00000224462	ENSG00000224463	ENSG00000224464	ENSG00000224465	ENSG00000224466	ENSG00000224467	ENSG00000224468	ENSG00000224469	ENSG00000224471	ENSG00000224473	ENSG00000224475	ENSG00000224476	ENSG00000224477	ENSG00000224478	ENSG00000224479	ENSG00000224481	ENSG00000224482	ENSG00000224484	ENSG00000224485	ENSG00000224486	ENSG00000224488	ENSG00000224489	ENSG00000224490	ENSG00000224493	ENSG00000224494	ENSG00000224497	ENSG00000224498	ENSG00000224500	ENSG00000224502	ENSG00000224503	ENSG00000224504	ENSG00000224505	ENSG00000224506	ENSG00000224509	ENSG00000224510	ENSG00000224511	ENSG00000224512	ENSG00000224513	ENSG00000224514	ENSG00000224515	ENSG00000224516	ENSG00000224517	ENSG00000224518	ENSG00000224519	ENSG00000224520	ENSG00000224521	ENSG00000224523	ENSG00000224524	ENSG00000224525	ENSG00000224529	ENSG00000224530	ENSG00000224532	ENSG00000224533	ENSG00000224535	ENSG00000224536	ENSG00000224537	ENSG00000224539	ENSG00000224540	ENSG00000224541	ENSG00000224543	ENSG00000224545	ENSG00000224546	ENSG00000224547	ENSG00000224548	ENSG00000224549	ENSG00000224550	ENSG00000224551	ENSG00000224553	ENSG00000224555	ENSG00000224556	ENSG00000224557	ENSG00000224559	ENSG00000224560	ENSG00000224563	ENSG00000224565	ENSG00000224566	ENSG00000224567	ENSG00000224568	ENSG00000224569	ENSG00000224570	ENSG00000224571	ENSG00000224573	ENSG00000224574	ENSG00000224577	ENSG00000224578	ENSG00000224579	ENSG00000224581	ENSG00000224582	ENSG00000224583	ENSG00000224584	ENSG00000224585	ENSG00000224589	ENSG00000224590	ENSG00000224592	ENSG00000224593	ENSG00000224594	ENSG00000224595	ENSG00000224596	ENSG00000224597	ENSG00000224598	ENSG00000224599	ENSG00000224600	ENSG00000224602	ENSG00000224603	ENSG00000224604	ENSG00000224605	ENSG00000224606	ENSG00000224607	ENSG00000224609	ENSG00000224610	ENSG00000224611	ENSG00000224612	ENSG00000224613	ENSG00000224614	ENSG00000224615	ENSG00000224616	ENSG00000224617	ENSG00000224618	ENSG00000224620	ENSG00000224621	ENSG00000224622	ENSG00000224623	ENSG00000224625	ENSG00000224626	ENSG00000224627	ENSG00000224628	ENSG00000224629	ENSG00000224630	ENSG00000224631	ENSG00000224632	ENSG00000224634	ENSG00000224635	ENSG00000224636	ENSG00000224637	ENSG00000224638	ENSG00000224640	ENSG00000224643	ENSG00000224644	ENSG00000224645	ENSG00000224646	ENSG00000224647	ENSG00000224648	ENSG00000224649	ENSG00000224650	ENSG00000224652	ENSG00000224653	ENSG00000224655	ENSG00000224656	ENSG00000224657	ENSG00000224658	ENSG00000224660	ENSG00000224661	ENSG00000224662	ENSG00000224664	ENSG00000224666	ENSG00000224667	ENSG00000224668	ENSG00000224669	ENSG00000224670	ENSG00000224671	ENSG00000224672	ENSG00000224674	ENSG00000224675	ENSG00000224676	ENSG00000224677	ENSG00000224678	ENSG00000224679	ENSG00000224680	ENSG00000224681	ENSG00000224682	ENSG00000224683	ENSG00000224684	ENSG00000224685	ENSG00000224686	ENSG00000224687	ENSG00000224688	ENSG00000224690	ENSG00000224691	ENSG00000224692	ENSG00000224695	ENSG00000224697	ENSG00000224698	ENSG00000224699	ENSG00000224700	ENSG00000224701	ENSG00000224702	ENSG00000224706	ENSG00000224707	ENSG00000224709	ENSG00000224710	ENSG00000224711	ENSG00000224713	ENSG00000224714	ENSG00000224715	ENSG00000224717	ENSG00000224718	ENSG00000224719	ENSG00000224721	ENSG00000224722	ENSG00000224723	ENSG00000224725	ENSG00000224727	ENSG00000224728	ENSG00000224729	ENSG00000224731	ENSG00000224732	ENSG00000224733	ENSG00000224735	ENSG00000224738	ENSG00000224739	ENSG00000224743	ENSG00000224745	ENSG00000224746	ENSG00000224747	ENSG00000224750	ENSG00000224751	ENSG00000224752	ENSG00000224755	ENSG00000224758	ENSG00000224760	ENSG00000224761	ENSG00000224762	ENSG00000224763	ENSG00000224764	ENSG00000224765	ENSG00000224769	ENSG00000224771	ENSG00000224773	ENSG00000224775	ENSG00000224776	ENSG00000224777	ENSG00000224778	ENSG00000224781	ENSG00000224783	ENSG00000224784	ENSG00000224785	ENSG00000224786	ENSG00000224788	ENSG00000224789	ENSG00000224790	ENSG00000224791	ENSG00000224792	ENSG00000224794	ENSG00000224795	ENSG00000224796	ENSG00000224797	ENSG00000224798	ENSG00000224799	ENSG00000224800	ENSG00000224802	ENSG00000224804	ENSG00000224805	ENSG00000224806	ENSG00000224807	ENSG00000224808	ENSG00000224809	ENSG00000224810	ENSG00000224812	ENSG00000224813	ENSG00000224814	ENSG00000224815	ENSG00000224816	ENSG00000224817	ENSG00000224818	ENSG00000224819	ENSG00000224820	ENSG00000224821	ENSG00000224822	ENSG00000224825	ENSG00000224826	ENSG00000224827	ENSG00000224828	ENSG00000224829	ENSG00000224830	ENSG00000224831	ENSG00000224832	ENSG00000224834	ENSG00000224836	ENSG00000224837	ENSG00000224839	ENSG00000224842	ENSG00000224843	ENSG00000224844	ENSG00000224846	ENSG00000224848	ENSG00000224849	ENSG00000224850	ENSG00000224851	ENSG00000224852	ENSG00000224853	ENSG00000224855	ENSG00000224856	ENSG00000224857	ENSG00000224858	ENSG00000224860	ENSG00000224861	ENSG00000224863	ENSG00000224864	ENSG00000224865	ENSG00000224866	ENSG00000224869	ENSG00000224871	ENSG00000224873	ENSG00000224875	ENSG00000224876	ENSG00000224879	ENSG00000224880	ENSG00000224881	ENSG00000224882	ENSG00000224883	ENSG00000224884	ENSG00000224885	ENSG00000224886	ENSG00000224887	ENSG00000224888	ENSG00000224890	ENSG00000224891	ENSG00000224892	ENSG00000224893	ENSG00000224895	ENSG00000224896	ENSG00000224897	ENSG00000224899	ENSG00000224900	ENSG00000224901	ENSG00000224903	ENSG00000224904	ENSG00000224905	ENSG00000224906	ENSG00000224907	ENSG00000224908	ENSG00000224910	ENSG00000224911	ENSG00000224914	ENSG00000224915	ENSG00000224917	ENSG00000224918	ENSG00000224919	ENSG00000224920	ENSG00000224922	ENSG00000224924	ENSG00000224927	ENSG00000224928	ENSG00000224930	ENSG00000224931	ENSG00000224932	ENSG00000224933	ENSG00000224934	ENSG00000224935	ENSG00000224936	ENSG00000224937	ENSG00000224939	ENSG00000224942	ENSG00000224943	ENSG00000224944	ENSG00000224945	ENSG00000224946	ENSG00000224947	ENSG00000224948	ENSG00000224949	ENSG00000224950	ENSG00000224953	ENSG00000224955	ENSG00000224956	ENSG00000224957	ENSG00000224958	ENSG00000224959	ENSG00000224960	ENSG00000224961	ENSG00000224962	ENSG00000224964	ENSG00000224965	ENSG00000224966	ENSG00000224967	ENSG00000224968	ENSG00000224969	ENSG00000224970	ENSG00000224971	ENSG00000224972	ENSG00000224973	ENSG00000224975	ENSG00000224976	ENSG00000224977	ENSG00000224978	ENSG00000224980	ENSG00000224981	ENSG00000224984	ENSG00000224985	ENSG00000224986	ENSG00000224987	ENSG00000224988	ENSG00000224989	ENSG00000224992	ENSG00000224993	ENSG00000224995	ENSG00000224999	ENSG00000225000	ENSG00000225002	ENSG00000225003	ENSG00000225005	ENSG00000225006	ENSG00000225007	ENSG00000225008	ENSG00000225009	ENSG00000225010	ENSG00000225011	ENSG00000225012	ENSG00000225014	ENSG00000225015	ENSG00000225016	ENSG00000225017	ENSG00000225018	ENSG00000225022	ENSG00000225024	ENSG00000225025	ENSG00000225026	ENSG00000225027	ENSG00000225028	ENSG00000225030	ENSG00000225031	ENSG00000225032	ENSG00000225036	ENSG00000225037	ENSG00000225039	ENSG00000225043	ENSG00000225044	ENSG00000225045	ENSG00000225046	ENSG00000225049	ENSG00000225050	ENSG00000225051	ENSG00000225053	ENSG00000225055	ENSG00000225056	ENSG00000225057	ENSG00000225058	ENSG00000225059	ENSG00000225062	ENSG00000225063	ENSG00000225064	ENSG00000225066	ENSG00000225067	ENSG00000225069	ENSG00000225070	ENSG00000225071	ENSG00000225072	ENSG00000225075	ENSG00000225076	ENSG00000225077	ENSG00000225078	ENSG00000225079	ENSG00000225080	ENSG00000225082	ENSG00000225083	ENSG00000225084	ENSG00000225085	ENSG00000225087	ENSG00000225091	ENSG00000225092	ENSG00000225093	ENSG00000225094	ENSG00000225096	ENSG00000225098	ENSG00000225099	ENSG00000225100	ENSG00000225101	ENSG00000225102	ENSG00000225105	ENSG00000225106	ENSG00000225107	ENSG00000225108	ENSG00000225110	ENSG00000225111	ENSG00000225112	ENSG00000225113	ENSG00000225116	ENSG00000225117	ENSG00000225118	ENSG00000225121	ENSG00000225122	ENSG00000225123	ENSG00000225124	ENSG00000225125	ENSG00000225126	ENSG00000225127	ENSG00000225128	ENSG00000225129	ENSG00000225131	ENSG00000225133	ENSG00000225135	ENSG00000225136	ENSG00000225137	ENSG00000225138	ENSG00000225140	ENSG00000225142	ENSG00000225144	ENSG00000225146	ENSG00000225147	ENSG00000225148	ENSG00000225151	ENSG00000225152	ENSG00000225154	ENSG00000225155	ENSG00000225156	ENSG00000225157	ENSG00000225158	ENSG00000225159	ENSG00000225163	ENSG00000225165	ENSG00000225166	ENSG00000225167	ENSG00000225169	ENSG00000225170	ENSG00000225171	ENSG00000225172	ENSG00000225173	ENSG00000225174	ENSG00000225175	ENSG00000225176	ENSG00000225177	ENSG00000225178	ENSG00000225179	ENSG00000225180	ENSG00000225181	ENSG00000225182	ENSG00000225183	ENSG00000225185	ENSG00000225187	ENSG00000225189	ENSG00000225191	ENSG00000225192	ENSG00000225193	ENSG00000225194	ENSG00000225195	ENSG00000225196	ENSG00000225198	ENSG00000225200	ENSG00000225203	ENSG00000225205	ENSG00000225206	ENSG00000225208	ENSG00000225209	ENSG00000225210	ENSG00000225212	ENSG00000225213	ENSG00000225214	ENSG00000225215	ENSG00000225216	ENSG00000225217	ENSG00000225218	ENSG00000225221	ENSG00000225222	ENSG00000225224	ENSG00000225225	ENSG00000225226	ENSG00000225230	ENSG00000225231	ENSG00000225233	ENSG00000225234	ENSG00000225235	ENSG00000225236	ENSG00000225238	ENSG00000225239	ENSG00000225240	ENSG00000225241	ENSG00000225242	ENSG00000225243	ENSG00000225244	ENSG00000225246	ENSG00000225249	ENSG00000225251	ENSG00000225253	ENSG00000225254	ENSG00000225255	ENSG00000225256	ENSG00000225258	ENSG00000225259	ENSG00000225261	ENSG00000225263	ENSG00000225264	ENSG00000225265	ENSG00000225267	ENSG00000225269	ENSG00000225270	ENSG00000225271	ENSG00000225272	ENSG00000225273	ENSG00000225275	ENSG00000225276	ENSG00000225278	ENSG00000225279	ENSG00000225280	ENSG00000225282	ENSG00000225284	ENSG00000225285	ENSG00000225286	ENSG00000225287	ENSG00000225289	ENSG00000225292	ENSG00000225293	ENSG00000225294	ENSG00000225295	ENSG00000225297	ENSG00000225298	ENSG00000225299	ENSG00000225300	ENSG00000225302	ENSG00000225303	ENSG00000225304	ENSG00000225306	ENSG00000225308	ENSG00000225310	ENSG00000225311	ENSG00000225313	ENSG00000225314	ENSG00000225315	ENSG00000225316	ENSG00000225321	ENSG00000225322	ENSG00000225323	ENSG00000225325	ENSG00000225326	ENSG00000225327	ENSG00000225328	ENSG00000225329	ENSG00000225330	ENSG00000225331	ENSG00000225332	ENSG00000225333	ENSG00000225334	ENSG00000225335	ENSG00000225336	ENSG00000225337	ENSG00000225338	ENSG00000225339	ENSG00000225341	ENSG00000225342	ENSG00000225343	ENSG00000225344	ENSG00000225345	ENSG00000225347	ENSG00000225349	ENSG00000225350	ENSG00000225352	ENSG00000225353	ENSG00000225354	ENSG00000225355	ENSG00000225356	ENSG00000225357	ENSG00000225358	ENSG00000225359	ENSG00000225360	ENSG00000225361	ENSG00000225364	ENSG00000225365	ENSG00000225366	ENSG00000225369	ENSG00000225370	ENSG00000225371	ENSG00000225373	ENSG00000225374	ENSG00000225375	ENSG00000225376	ENSG00000225377	ENSG00000225378	ENSG00000225380	ENSG00000225381	ENSG00000225383	ENSG00000225384	ENSG00000225385	ENSG00000225386	ENSG00000225387	ENSG00000225391	ENSG00000225392	ENSG00000225393	ENSG00000225394	ENSG00000225396	ENSG00000225397	ENSG00000225398	ENSG00000225400	ENSG00000225401	ENSG00000225402	ENSG00000225404	ENSG00000225405	ENSG00000225406	ENSG00000225407	ENSG00000225408	ENSG00000225410	ENSG00000225411	ENSG00000225413	ENSG00000225414	ENSG00000225415	ENSG00000225416	ENSG00000225417	ENSG00000225418	ENSG00000225419	ENSG00000225420	ENSG00000225421	ENSG00000225422	ENSG00000225423	ENSG00000225424	ENSG00000225425	ENSG00000225427	ENSG00000225428	ENSG00000225430	ENSG00000225431	ENSG00000225433	ENSG00000225434	ENSG00000225437	ENSG00000225438	ENSG00000225439	ENSG00000225442	ENSG00000225443	ENSG00000225444	ENSG00000225446	ENSG00000225447	ENSG00000225448	ENSG00000225449	ENSG00000225450	ENSG00000225451	ENSG00000225455	ENSG00000225457	ENSG00000225458	ENSG00000225460	ENSG00000225461	ENSG00000225462	ENSG00000225463	ENSG00000225465	ENSG00000225466	ENSG00000225469	ENSG00000225470	ENSG00000225471	ENSG00000225472	ENSG00000225473	ENSG00000225474	ENSG00000225475	ENSG00000225476	ENSG00000225477	ENSG00000225478	ENSG00000225479	ENSG00000225480	ENSG00000225482	ENSG00000225483	ENSG00000225484	ENSG00000225486	ENSG00000225487	ENSG00000225488	ENSG00000225489	ENSG00000225490	ENSG00000225491	ENSG00000225492	ENSG00000225493	ENSG00000225496	ENSG00000225497	ENSG00000225498	ENSG00000225499	ENSG00000225501	ENSG00000225502	ENSG00000225504	ENSG00000225505	ENSG00000225506	ENSG00000225507	ENSG00000225508	ENSG00000225509	ENSG00000225510	ENSG00000225511	ENSG00000225513	ENSG00000225514	ENSG00000225515	ENSG00000225518	ENSG00000225519	ENSG00000225520	ENSG00000225521	ENSG00000225522	ENSG00000225523	ENSG00000225525	ENSG00000225527	ENSG00000225528	ENSG00000225529	ENSG00000225530	ENSG00000225531	ENSG00000225532	ENSG00000225533	ENSG00000225535	ENSG00000225536	ENSG00000225537	ENSG00000225538	ENSG00000225539	ENSG00000225541	ENSG00000225542	ENSG00000225544	ENSG00000225545	ENSG00000225546	ENSG00000225548	ENSG00000225549	ENSG00000225551	ENSG00000225552	ENSG00000225554	ENSG00000225555	ENSG00000225557	ENSG00000225558	ENSG00000225559	ENSG00000225560	ENSG00000225561	ENSG00000225562	ENSG00000225563	ENSG00000225564	ENSG00000225565	ENSG00000225568	ENSG00000225569	ENSG00000225570	ENSG00000225572	ENSG00000225573	ENSG00000225574	ENSG00000225578	ENSG00000225579	ENSG00000225580	ENSG00000225581	ENSG00000225582	ENSG00000225583	ENSG00000225585	ENSG00000225588	ENSG00000225591	ENSG00000225594	ENSG00000225595	ENSG00000225597	ENSG00000225598	ENSG00000225602	ENSG00000225603	ENSG00000225605	ENSG00000225606	ENSG00000225609	ENSG00000225610	ENSG00000225611	ENSG00000225612	ENSG00000225613	ENSG00000225615	ENSG00000225616	ENSG00000225619	ENSG00000225620	ENSG00000225622	ENSG00000225623	ENSG00000225624	ENSG00000225625	ENSG00000225626	ENSG00000225627	ENSG00000225630	ENSG00000225632	ENSG00000225636	ENSG00000225637	ENSG00000225638	ENSG00000225639	ENSG00000225640	ENSG00000225642	ENSG00000225643	ENSG00000225644	ENSG00000225646	ENSG00000225647	ENSG00000225648	ENSG00000225649	ENSG00000225650	ENSG00000225652	ENSG00000225653	ENSG00000225655	ENSG00000225656	ENSG00000225657	ENSG00000225658	ENSG00000225660	ENSG00000225661	ENSG00000225662	ENSG00000225664	ENSG00000225665	ENSG00000225666	ENSG00000225667	ENSG00000225669	ENSG00000225670	ENSG00000225671	ENSG00000225672	ENSG00000225673	ENSG00000225674	ENSG00000225675	ENSG00000225676	ENSG00000225678	ENSG00000225679	ENSG00000225680	ENSG00000225681	ENSG00000225684	ENSG00000225685	ENSG00000225689	ENSG00000225690	ENSG00000225693	ENSG00000225695	ENSG00000225698	ENSG00000225701	ENSG00000225703	ENSG00000225704	ENSG00000225705	ENSG00000225706	ENSG00000225707	ENSG00000225708	ENSG00000225710	ENSG00000225711	ENSG00000225712	ENSG00000225713	ENSG00000225715	ENSG00000225716	ENSG00000225718	ENSG00000225719	ENSG00000225720	ENSG00000225721	ENSG00000225722	ENSG00000225723	ENSG00000225724	ENSG00000225725	ENSG00000225726	ENSG00000225727	ENSG00000225728	ENSG00000225730	ENSG00000225731	ENSG00000225733	ENSG00000225735	ENSG00000225738	ENSG00000225739	ENSG00000225740	ENSG00000225741	ENSG00000225742	ENSG00000225744	ENSG00000225745	ENSG00000225746	ENSG00000225750	ENSG00000225751	ENSG00000225752	ENSG00000225755	ENSG00000225756	ENSG00000225758	ENSG00000225759	ENSG00000225760	ENSG00000225761	ENSG00000225762	ENSG00000225764	ENSG00000225765	ENSG00000225766	ENSG00000225767	ENSG00000225768	ENSG00000225769	ENSG00000225770	ENSG00000225771	ENSG00000225774	ENSG00000225775	ENSG00000225777	ENSG00000225778	ENSG00000225779	ENSG00000225782	ENSG00000225783	ENSG00000225784	ENSG00000225785	ENSG00000225786	ENSG00000225787	ENSG00000225790	ENSG00000225791	ENSG00000225792	ENSG00000225793	ENSG00000225794	ENSG00000225795	ENSG00000225796	ENSG00000225797	ENSG00000225798	ENSG00000225801	ENSG00000225802	ENSG00000225803	ENSG00000225805	ENSG00000225806	ENSG00000225807	ENSG00000225808	ENSG00000225809	ENSG00000225810	ENSG00000225811	ENSG00000225812	ENSG00000225813	ENSG00000225814	ENSG00000225815	ENSG00000225816	ENSG00000225818	ENSG00000225819	ENSG00000225820	ENSG00000225822	ENSG00000225823	ENSG00000225825	ENSG00000225826	ENSG00000225827	ENSG00000225831	ENSG00000225832	ENSG00000225833	ENSG00000225836	ENSG00000225839	ENSG00000225840	ENSG00000225842	ENSG00000225843	ENSG00000225846	ENSG00000225849	ENSG00000225850	ENSG00000225851	ENSG00000225854	ENSG00000225855	ENSG00000225856	ENSG00000225857	ENSG00000225858	ENSG00000225860	ENSG00000225864	ENSG00000225867	ENSG00000225868	ENSG00000225869	ENSG00000225870	ENSG00000225871	ENSG00000225872	ENSG00000225873	ENSG00000225874	ENSG00000225876	ENSG00000225877	ENSG00000225878	ENSG00000225879	ENSG00000225880	ENSG00000225881	ENSG00000225882	ENSG00000225883	ENSG00000225884	ENSG00000225886	ENSG00000225889	ENSG00000225891	ENSG00000225892	ENSG00000225893	ENSG00000225894	ENSG00000225895	ENSG00000225896	ENSG00000225898	ENSG00000225900	ENSG00000225901	ENSG00000225903	ENSG00000225904	ENSG00000225905	ENSG00000225906	ENSG00000225907	ENSG00000225911	ENSG00000225912	ENSG00000225913	ENSG00000225914	ENSG00000225916	ENSG00000225918	ENSG00000225919	ENSG00000225920	ENSG00000225922	ENSG00000225923	ENSG00000225924	ENSG00000225925	ENSG00000225928	ENSG00000225929	ENSG00000225930	ENSG00000225931	ENSG00000225933	ENSG00000225934	ENSG00000225935	ENSG00000225936	ENSG00000225937	ENSG00000225938	ENSG00000225942	ENSG00000225943	ENSG00000225944	ENSG00000225945	ENSG00000225946	ENSG00000225947	ENSG00000225948	ENSG00000225949	ENSG00000225951	ENSG00000225952	ENSG00000225953	ENSG00000225956	ENSG00000225957	ENSG00000225959	ENSG00000225960	ENSG00000225962	ENSG00000225963	ENSG00000225964	ENSG00000225965	ENSG00000225969	ENSG00000225970	ENSG00000225971	ENSG00000225972	ENSG00000225973	ENSG00000225974	ENSG00000225975	ENSG00000225976	ENSG00000225978	ENSG00000225979	ENSG00000225980	ENSG00000225981	ENSG00000225982	ENSG00000225984	ENSG00000225985	ENSG00000225986	ENSG00000225988	ENSG00000225990	ENSG00000225991	ENSG00000225992	ENSG00000225994	ENSG00000225995	ENSG00000225997	ENSG00000225999	ENSG00000226002	ENSG00000226003	ENSG00000226004	ENSG00000226005	ENSG00000226007	ENSG00000226008	ENSG00000226009	ENSG00000226010	ENSG00000226011	ENSG00000226012	ENSG00000226013	ENSG00000226014	ENSG00000226015	ENSG00000226016	ENSG00000226017	ENSG00000226020	ENSG00000226022	ENSG00000226024	ENSG00000226025	ENSG00000226026	ENSG00000226028	ENSG00000226029	ENSG00000226030	ENSG00000226031	ENSG00000226032	ENSG00000226034	ENSG00000226036	ENSG00000226037	ENSG00000226038	ENSG00000226040	ENSG00000226041	ENSG00000226042	ENSG00000226043	ENSG00000226044	ENSG00000226045	ENSG00000226046	ENSG00000226047	ENSG00000226048	ENSG00000226049	ENSG00000226051	ENSG00000226053	ENSG00000226054	ENSG00000226055	ENSG00000226056	ENSG00000226057	ENSG00000226058	ENSG00000226059	ENSG00000226061	ENSG00000226063	ENSG00000226064	ENSG00000226065	ENSG00000226066	ENSG00000226067	ENSG00000226068	ENSG00000226070	ENSG00000226072	ENSG00000226074	ENSG00000226075	ENSG00000226078	ENSG00000226079	ENSG00000226080	ENSG00000226081	ENSG00000226082	ENSG00000226083	ENSG00000226084	ENSG00000226085	ENSG00000226086	ENSG00000226087	ENSG00000226088	ENSG00000226089	ENSG00000226091	ENSG00000226092	ENSG00000226093	ENSG00000226094	ENSG00000226095	ENSG00000226096	ENSG00000226097	ENSG00000226098	ENSG00000226099	ENSG00000226101	ENSG00000226102	ENSG00000226107	ENSG00000226108	ENSG00000226110	ENSG00000226112	ENSG00000226113	ENSG00000226114	ENSG00000226115	ENSG00000226116	ENSG00000226117	ENSG00000226118	ENSG00000226119	ENSG00000226120	ENSG00000226121	ENSG00000226122	ENSG00000226125	ENSG00000226126	ENSG00000226128	ENSG00000226129	ENSG00000226130	ENSG00000226131	ENSG00000226132	ENSG00000226133	ENSG00000226134	ENSG00000226137	ENSG00000226138	ENSG00000226140	ENSG00000226141	ENSG00000226142	ENSG00000226143	ENSG00000226144	ENSG00000226145	ENSG00000226147	ENSG00000226148	ENSG00000226149	ENSG00000226150	ENSG00000226153	ENSG00000226155	ENSG00000226156	ENSG00000226157	ENSG00000226158	ENSG00000226159	ENSG00000226160	ENSG00000226161	ENSG00000226163	ENSG00000226164	ENSG00000226166	ENSG00000226167	ENSG00000226168	ENSG00000226169	ENSG00000226170	ENSG00000226172	ENSG00000226176	ENSG00000226179	ENSG00000226181	ENSG00000226183	ENSG00000226185	ENSG00000226186	ENSG00000226188	ENSG00000226191	ENSG00000226193	ENSG00000226194	ENSG00000226196	ENSG00000226197	ENSG00000226198	ENSG00000226199	ENSG00000226200	ENSG00000226202	ENSG00000226203	ENSG00000226204	ENSG00000226205	ENSG00000226206	ENSG00000226207	ENSG00000226208	ENSG00000226210	ENSG00000226211	ENSG00000226212	ENSG00000226213	ENSG00000226216	ENSG00000226217	ENSG00000226218	ENSG00000226220	ENSG00000226221	ENSG00000226222	ENSG00000226223	ENSG00000226226	ENSG00000226229	ENSG00000226230	ENSG00000226232	ENSG00000226233	ENSG00000226234	ENSG00000226235	ENSG00000226237	ENSG00000226238	ENSG00000226239	ENSG00000226240	ENSG00000226241	ENSG00000226242	ENSG00000226243	ENSG00000226245	ENSG00000226246	ENSG00000226247	ENSG00000226249	ENSG00000226250	ENSG00000226251	ENSG00000226252	ENSG00000226253	ENSG00000226254	ENSG00000226255	ENSG00000226258	ENSG00000226259	ENSG00000226261	ENSG00000226262	ENSG00000226263	ENSG00000226266	ENSG00000226268	ENSG00000226270	ENSG00000226272	ENSG00000226273	ENSG00000226276	ENSG00000226277	ENSG00000226278	ENSG00000226279	ENSG00000226280	ENSG00000226281	ENSG00000226284	ENSG00000226285	ENSG00000226286	ENSG00000226287	ENSG00000226289	ENSG00000226291	ENSG00000226292	ENSG00000226296	ENSG00000226297	ENSG00000226298	ENSG00000226299	ENSG00000226301	ENSG00000226302	ENSG00000226304	ENSG00000226305	ENSG00000226306	ENSG00000226307	ENSG00000226308	ENSG00000226309	ENSG00000226310	ENSG00000226312	ENSG00000226313	ENSG00000226314	ENSG00000226317	ENSG00000226318	ENSG00000226320	ENSG00000226323	ENSG00000226324	ENSG00000226327	ENSG00000226328	ENSG00000226329	ENSG00000226330	ENSG00000226331	ENSG00000226332	ENSG00000226334	ENSG00000226335	ENSG00000226336	ENSG00000226337	ENSG00000226338	ENSG00000226339	ENSG00000226340	ENSG00000226341	ENSG00000226342	ENSG00000226344	ENSG00000226345	ENSG00000226348	ENSG00000226349	ENSG00000226352	ENSG00000226353	ENSG00000226355	ENSG00000226356	ENSG00000226358	ENSG00000226359	ENSG00000226360	ENSG00000226361	ENSG00000226362	ENSG00000226363	ENSG00000226366	ENSG00000226367	ENSG00000226368	ENSG00000226369	ENSG00000226370	ENSG00000226374	ENSG00000226375	ENSG00000226376	ENSG00000226377	ENSG00000226380	ENSG00000226381	ENSG00000226383	ENSG00000226386	ENSG00000226387	ENSG00000226388	ENSG00000226389	ENSG00000226390	ENSG00000226392	ENSG00000226393	ENSG00000226394	ENSG00000226395	ENSG00000226396	ENSG00000226398	ENSG00000226400	ENSG00000226401	ENSG00000226403	ENSG00000226405	ENSG00000226406	ENSG00000226407	ENSG00000226409	ENSG00000226410	ENSG00000226411	ENSG00000226412	ENSG00000226413	ENSG00000226414	ENSG00000226415	ENSG00000226416	ENSG00000226419	ENSG00000226420	ENSG00000226421	ENSG00000226423	ENSG00000226425	ENSG00000226426	ENSG00000226427	ENSG00000226428	ENSG00000226429	ENSG00000226430	ENSG00000226431	ENSG00000226432	ENSG00000226433	ENSG00000226434	ENSG00000226435	ENSG00000226436	ENSG00000226438	ENSG00000226439	ENSG00000226440	ENSG00000226441	ENSG00000226442	ENSG00000226443	ENSG00000226444	ENSG00000226445	ENSG00000226446	ENSG00000226447	ENSG00000226448	ENSG00000226449	ENSG00000226450	ENSG00000226453	ENSG00000226454	ENSG00000226455	ENSG00000226457	ENSG00000226461	ENSG00000226465	ENSG00000226466	ENSG00000226468	ENSG00000226469	ENSG00000226470	ENSG00000226471	ENSG00000226472	ENSG00000226473	ENSG00000226474	ENSG00000226476	ENSG00000226477	ENSG00000226478	ENSG00000226480	ENSG00000226481	ENSG00000226482	ENSG00000226483	ENSG00000226484	ENSG00000226485	ENSG00000226486	ENSG00000226487	ENSG00000226488	ENSG00000226489	ENSG00000226491	ENSG00000226493	ENSG00000226496	ENSG00000226497	ENSG00000226498	ENSG00000226499	ENSG00000226500	ENSG00000226501	ENSG00000226502	ENSG00000226504	ENSG00000226505	ENSG00000226506	ENSG00000226507	ENSG00000226508	ENSG00000226509	ENSG00000226510	ENSG00000226515	ENSG00000226516	ENSG00000226519	ENSG00000226520	ENSG00000226521	ENSG00000226522	ENSG00000226523	ENSG00000226524	ENSG00000226525	ENSG00000226526	ENSG00000226527	ENSG00000226529	ENSG00000226530	ENSG00000226532	ENSG00000226533	ENSG00000226534	ENSG00000226535	ENSG00000226536	ENSG00000226537	ENSG00000226539	ENSG00000226540	ENSG00000226541	ENSG00000226542	ENSG00000226543	ENSG00000226544	ENSG00000226545	ENSG00000226546	ENSG00000226547	ENSG00000226548	ENSG00000226549	ENSG00000226552	ENSG00000226553	ENSG00000226554	ENSG00000226555	ENSG00000226556	ENSG00000226557	ENSG00000226558	ENSG00000226561	ENSG00000226562	ENSG00000226564	ENSG00000226565	ENSG00000226566	ENSG00000226567	ENSG00000226570	ENSG00000226571	ENSG00000226572	ENSG00000226573	ENSG00000226574	ENSG00000226576	ENSG00000226577	ENSG00000226578	ENSG00000226579	ENSG00000226580	ENSG00000226581	ENSG00000226582	ENSG00000226585	ENSG00000226587	ENSG00000226590	ENSG00000226592	ENSG00000226593	ENSG00000226594	ENSG00000226595	ENSG00000226597	ENSG00000226598	ENSG00000226599	ENSG00000226601	ENSG00000226602	ENSG00000226604	ENSG00000226605	ENSG00000226608	ENSG00000226609	ENSG00000226611	ENSG00000226613	ENSG00000226615	ENSG00000226616	ENSG00000226617	ENSG00000226619	ENSG00000226620	ENSG00000226621	ENSG00000226622	ENSG00000226624	ENSG00000226625	ENSG00000226626	ENSG00000226627	ENSG00000226629	ENSG00000226631	ENSG00000226632	ENSG00000226633	ENSG00000226636	ENSG00000226637	ENSG00000226640	ENSG00000226641	ENSG00000226642	ENSG00000226643	ENSG00000226644	ENSG00000226645	ENSG00000226646	ENSG00000226647	ENSG00000226648	ENSG00000226649	ENSG00000226652	ENSG00000226653	ENSG00000226655	ENSG00000226658	ENSG00000226659	ENSG00000226660	ENSG00000226661	ENSG00000226662	ENSG00000226663	ENSG00000226664	ENSG00000226665	ENSG00000226666	ENSG00000226667	ENSG00000226668	ENSG00000226669	ENSG00000226670	ENSG00000226671	ENSG00000226673	ENSG00000226674	ENSG00000226675	ENSG00000226676	ENSG00000226677	ENSG00000226679	ENSG00000226680	ENSG00000226681	ENSG00000226683	ENSG00000226684	ENSG00000226686	ENSG00000226688	ENSG00000226690	ENSG00000226693	ENSG00000226694	ENSG00000226695	ENSG00000226696	ENSG00000226698	ENSG00000226699	ENSG00000226700	ENSG00000226701	ENSG00000226702	ENSG00000226703	ENSG00000226705	ENSG00000226706	ENSG00000226707	ENSG00000226708	ENSG00000226709	ENSG00000226711	ENSG00000226715	ENSG00000226716	ENSG00000226717	ENSG00000226718	ENSG00000226721	ENSG00000226722	ENSG00000226723	ENSG00000226724	ENSG00000226725	ENSG00000226726	ENSG00000226729	ENSG00000226733	ENSG00000226734	ENSG00000226738	ENSG00000226739	ENSG00000226740	ENSG00000226741	ENSG00000226744	ENSG00000226745	ENSG00000226746	ENSG00000226747	ENSG00000226750	ENSG00000226751	ENSG00000226752	ENSG00000226753	ENSG00000226754	ENSG00000226755	ENSG00000226756	ENSG00000226758	ENSG00000226759	ENSG00000226762	ENSG00000226764	ENSG00000226765	ENSG00000226766	ENSG00000226767	ENSG00000226769	ENSG00000226770	ENSG00000226771	ENSG00000226772	ENSG00000226773	ENSG00000226774	ENSG00000226776	ENSG00000226779	ENSG00000226780	ENSG00000226781	ENSG00000226782	ENSG00000226783	ENSG00000226785	ENSG00000226786	ENSG00000226789	ENSG00000226790	ENSG00000226791	ENSG00000226792	ENSG00000226794	ENSG00000226797	ENSG00000226798	ENSG00000226800	ENSG00000226801	ENSG00000226802	ENSG00000226803	ENSG00000226804	ENSG00000226805	ENSG00000226806	ENSG00000226807	ENSG00000226808	ENSG00000226810	ENSG00000226812	ENSG00000226813	ENSG00000226814	ENSG00000226816	ENSG00000226818	ENSG00000226819	ENSG00000226820	ENSG00000226822	ENSG00000226823	ENSG00000226824	ENSG00000226825	ENSG00000226827	ENSG00000226828	ENSG00000226829	ENSG00000226830	ENSG00000226831	ENSG00000226833	ENSG00000226835	ENSG00000226836	ENSG00000226837	ENSG00000226838	ENSG00000226839	ENSG00000226840	ENSG00000226842	ENSG00000226843	ENSG00000226845	ENSG00000226846	ENSG00000226847	ENSG00000226849	ENSG00000226851	ENSG00000226852	ENSG00000226853	ENSG00000226854	ENSG00000226855	ENSG00000226856	ENSG00000226857	ENSG00000226859	ENSG00000226860	ENSG00000226861	ENSG00000226862	ENSG00000226863	ENSG00000226864	ENSG00000226867	ENSG00000226868	ENSG00000226869	ENSG00000226870	ENSG00000226871	ENSG00000226872	ENSG00000226873	ENSG00000226874	ENSG00000226875	ENSG00000226876	ENSG00000226877	ENSG00000226878	ENSG00000226880	ENSG00000226881	ENSG00000226883	ENSG00000226884	ENSG00000226885	ENSG00000226886	ENSG00000226888	ENSG00000226889	ENSG00000226890	ENSG00000226891	ENSG00000226897	ENSG00000226899	ENSG00000226900	ENSG00000226902	ENSG00000226903	ENSG00000226904	ENSG00000226905	ENSG00000226906	ENSG00000226908	ENSG00000226912	ENSG00000226913	ENSG00000226915	ENSG00000226917	ENSG00000226918	ENSG00000226919	ENSG00000226920	ENSG00000226921	ENSG00000226925	ENSG00000226926	ENSG00000226927	ENSG00000226928	ENSG00000226930	ENSG00000226933	ENSG00000226935	ENSG00000226937	ENSG00000226938	ENSG00000226939	ENSG00000226942	ENSG00000226943	ENSG00000226944	ENSG00000226945	ENSG00000226946	ENSG00000226947	ENSG00000226948	ENSG00000226949	ENSG00000226950	ENSG00000226951	ENSG00000226952	ENSG00000226953	ENSG00000226954	ENSG00000226955	ENSG00000226956	ENSG00000226957	ENSG00000226958	ENSG00000226960	ENSG00000226961	ENSG00000226962	ENSG00000226963	ENSG00000226964	ENSG00000226965	ENSG00000226967	ENSG00000226968	ENSG00000226969	ENSG00000226970	ENSG00000226971	ENSG00000226972	ENSG00000226973	ENSG00000226975	ENSG00000226977	ENSG00000226978	ENSG00000226981	ENSG00000226982	ENSG00000226983	ENSG00000226984	ENSG00000226985	ENSG00000226986	ENSG00000226987	ENSG00000226989	ENSG00000226990	ENSG00000226991	ENSG00000226992	ENSG00000226994	ENSG00000226995	ENSG00000226996	ENSG00000226998	ENSG00000226999	ENSG00000227000	ENSG00000227001	ENSG00000227002	ENSG00000227004	ENSG00000227005	ENSG00000227006	ENSG00000227007	ENSG00000227008	ENSG00000227009	ENSG00000227010	ENSG00000227012	ENSG00000227013	ENSG00000227014	ENSG00000227015	ENSG00000227016	ENSG00000227017	ENSG00000227018	ENSG00000227019	ENSG00000227021	ENSG00000227023	ENSG00000227028	ENSG00000227029	ENSG00000227032	ENSG00000227033	ENSG00000227034	ENSG00000227035	ENSG00000227036	ENSG00000227038	ENSG00000227039	ENSG00000227040	ENSG00000227042	ENSG00000227043	ENSG00000227045	ENSG00000227047	ENSG00000227048	ENSG00000227050	ENSG00000227053	ENSG00000227054	ENSG00000227055	ENSG00000227056	ENSG00000227058	ENSG00000227060	ENSG00000227061	ENSG00000227062	ENSG00000227063	ENSG00000227064	ENSG00000227066	ENSG00000227067	ENSG00000227068	ENSG00000227069	ENSG00000227070	ENSG00000227071	ENSG00000227072	ENSG00000227073	ENSG00000227075	ENSG00000227076	ENSG00000227077	ENSG00000227078	ENSG00000227080	ENSG00000227081	ENSG00000227082	ENSG00000227083	ENSG00000227084	ENSG00000227087	ENSG00000227088	ENSG00000227089	ENSG00000227090	ENSG00000227091	ENSG00000227094	ENSG00000227096	ENSG00000227097	ENSG00000227098	ENSG00000227101	ENSG00000227102	ENSG00000227104	ENSG00000227105	ENSG00000227107	ENSG00000227108	ENSG00000227109	ENSG00000227110	ENSG00000227111	ENSG00000227112	ENSG00000227113	ENSG00000227114	ENSG00000227115	ENSG00000227116	ENSG00000227117	ENSG00000227118	ENSG00000227120	ENSG00000227121	ENSG00000227123	ENSG00000227125	ENSG00000227128	ENSG00000227131	ENSG00000227133	ENSG00000227134	ENSG00000227135	ENSG00000227136	ENSG00000227138	ENSG00000227139	ENSG00000227141	ENSG00000227143	ENSG00000227145	ENSG00000227148	ENSG00000227149	ENSG00000227150	ENSG00000227154	ENSG00000227155	ENSG00000227157	ENSG00000227158	ENSG00000227159	ENSG00000227160	ENSG00000227161	ENSG00000227163	ENSG00000227165	ENSG00000227166	ENSG00000227167	ENSG00000227169	ENSG00000227170	ENSG00000227172	ENSG00000227173	ENSG00000227175	ENSG00000227176	ENSG00000227177	ENSG00000227179	ENSG00000227180	ENSG00000227181	ENSG00000227182	ENSG00000227183	ENSG00000227185	ENSG00000227186	ENSG00000227187	ENSG00000227188	ENSG00000227189	ENSG00000227191	ENSG00000227192	ENSG00000227193	ENSG00000227194	ENSG00000227195	ENSG00000227196	ENSG00000227197	ENSG00000227198	ENSG00000227199	ENSG00000227200	ENSG00000227201	ENSG00000227203	ENSG00000227204	ENSG00000227205	ENSG00000227206	ENSG00000227207	ENSG00000227208	ENSG00000227209	ENSG00000227210	ENSG00000227211	ENSG00000227212	ENSG00000227213	ENSG00000227214	ENSG00000227215	ENSG00000227216	ENSG00000227217	ENSG00000227218	ENSG00000227220	ENSG00000227224	ENSG00000227225	ENSG00000227227	ENSG00000227230	ENSG00000227232	ENSG00000227233	ENSG00000227236	ENSG00000227237	ENSG00000227238	ENSG00000227239	ENSG00000227240	ENSG00000227241	ENSG00000227242	ENSG00000227243	ENSG00000227244	ENSG00000227245	ENSG00000227247	ENSG00000227248	ENSG00000227249	ENSG00000227251	ENSG00000227252	ENSG00000227253	ENSG00000227254	ENSG00000227255	ENSG00000227256	ENSG00000227257	ENSG00000227258	ENSG00000227259	ENSG00000227260	ENSG00000227261	ENSG00000227262	ENSG00000227264	ENSG00000227265	ENSG00000227267	ENSG00000227269	ENSG00000227270	ENSG00000227271	ENSG00000227274	ENSG00000227275	ENSG00000227278	ENSG00000227279	ENSG00000227280	ENSG00000227282	ENSG00000227283	ENSG00000227284	ENSG00000227285	ENSG00000227288	ENSG00000227289	ENSG00000227290	ENSG00000227291	ENSG00000227292	ENSG00000227293	ENSG00000227294	ENSG00000227295	ENSG00000227297	ENSG00000227298	ENSG00000227300	ENSG00000227301	ENSG00000227302	ENSG00000227303	ENSG00000227304	ENSG00000227305	ENSG00000227306	ENSG00000227307	ENSG00000227308	ENSG00000227309	ENSG00000227310	ENSG00000227311	ENSG00000227312	ENSG00000227313	ENSG00000227318	ENSG00000227319	ENSG00000227321	ENSG00000227325	ENSG00000227329	ENSG00000227330	ENSG00000227331	ENSG00000227332	ENSG00000227335	ENSG00000227336	ENSG00000227337	ENSG00000227338	ENSG00000227339	ENSG00000227342	ENSG00000227343	ENSG00000227344	ENSG00000227347	ENSG00000227348	ENSG00000227349	ENSG00000227350	ENSG00000227351	ENSG00000227352	ENSG00000227353	ENSG00000227354	ENSG00000227355	ENSG00000227356	ENSG00000227358	ENSG00000227359	ENSG00000227360	ENSG00000227361	ENSG00000227363	ENSG00000227364	ENSG00000227365	ENSG00000227367	ENSG00000227368	ENSG00000227370	ENSG00000227371	ENSG00000227372	ENSG00000227373	ENSG00000227374	ENSG00000227375	ENSG00000227376	ENSG00000227379	ENSG00000227382	ENSG00000227383	ENSG00000227386	ENSG00000227388	ENSG00000227391	ENSG00000227392	ENSG00000227393	ENSG00000227394	ENSG00000227395	ENSG00000227397	ENSG00000227398	ENSG00000227399	ENSG00000227400	ENSG00000227401	ENSG00000227403	ENSG00000227404	ENSG00000227406	ENSG00000227407	ENSG00000227408	ENSG00000227409	ENSG00000227410	ENSG00000227411	ENSG00000227412	ENSG00000227413	ENSG00000227415	ENSG00000227416	ENSG00000227417	ENSG00000227418	ENSG00000227421	ENSG00000227423	ENSG00000227425	ENSG00000227426	ENSG00000227427	ENSG00000227430	ENSG00000227431	ENSG00000227432	ENSG00000227433	ENSG00000227434	ENSG00000227436	ENSG00000227437	ENSG00000227438	ENSG00000227439	ENSG00000227440	ENSG00000227443	ENSG00000227444	ENSG00000227445	ENSG00000227447	ENSG00000227449	ENSG00000227452	ENSG00000227453	ENSG00000227454	ENSG00000227455	ENSG00000227456	ENSG00000227459	ENSG00000227462	ENSG00000227463	ENSG00000227465	ENSG00000227466	ENSG00000227467	ENSG00000227468	ENSG00000227469	ENSG00000227470	ENSG00000227473	ENSG00000227474	ENSG00000227475	ENSG00000227477	ENSG00000227479	ENSG00000227480	ENSG00000227481	ENSG00000227482	ENSG00000227484	ENSG00000227485	ENSG00000227486	ENSG00000227487	ENSG00000227489	ENSG00000227490	ENSG00000227491	ENSG00000227492	ENSG00000227493	ENSG00000227494	ENSG00000227495	ENSG00000227496	ENSG00000227497	ENSG00000227498	ENSG00000227499	ENSG00000227502	ENSG00000227505	ENSG00000227508	ENSG00000227509	ENSG00000227510	ENSG00000227511	ENSG00000227512	ENSG00000227513	ENSG00000227514	ENSG00000227515	ENSG00000227516	ENSG00000227517	ENSG00000227518	ENSG00000227519	ENSG00000227521	ENSG00000227523	ENSG00000227525	ENSG00000227527	ENSG00000227528	ENSG00000227531	ENSG00000227532	ENSG00000227533	ENSG00000227534	ENSG00000227535	ENSG00000227536	ENSG00000227537	ENSG00000227538	ENSG00000227539	ENSG00000227540	ENSG00000227541	ENSG00000227542	ENSG00000227543	ENSG00000227544	ENSG00000227545	ENSG00000227547	ENSG00000227549	ENSG00000227550	ENSG00000227552	ENSG00000227554	ENSG00000227555	ENSG00000227556	ENSG00000227557	ENSG00000227558	ENSG00000227560	ENSG00000227562	ENSG00000227563	ENSG00000227564	ENSG00000227568	ENSG00000227569	ENSG00000227573	ENSG00000227574	ENSG00000227575	ENSG00000227578	ENSG00000227579	ENSG00000227581	ENSG00000227582	ENSG00000227583	ENSG00000227584	ENSG00000227585	ENSG00000227586	ENSG00000227588	ENSG00000227589	ENSG00000227590	ENSG00000227591	ENSG00000227592	ENSG00000227593	ENSG00000227597	ENSG00000227598	ENSG00000227599	ENSG00000227602	ENSG00000227603	ENSG00000227604	ENSG00000227606	ENSG00000227607	ENSG00000227608	ENSG00000227609	ENSG00000227610	ENSG00000227611	ENSG00000227612	ENSG00000227613	ENSG00000227615	ENSG00000227616	ENSG00000227617	ENSG00000227619	ENSG00000227620	ENSG00000227621	ENSG00000227623	ENSG00000227624	ENSG00000227625	ENSG00000227627	ENSG00000227628	ENSG00000227629	ENSG00000227630	ENSG00000227632	ENSG00000227633	ENSG00000227634	ENSG00000227635	ENSG00000227637	ENSG00000227638	ENSG00000227640	ENSG00000227644	ENSG00000227645	ENSG00000227646	ENSG00000227649	ENSG00000227653	ENSG00000227657	ENSG00000227658	ENSG00000227659	ENSG00000227660	ENSG00000227661	ENSG00000227663	ENSG00000227666	ENSG00000227667	ENSG00000227671	ENSG00000227673	ENSG00000227674	ENSG00000227675	ENSG00000227676	ENSG00000227677	ENSG00000227678	ENSG00000227679	ENSG00000227680	ENSG00000227681	ENSG00000227682	ENSG00000227683	ENSG00000227684	ENSG00000227685	ENSG00000227687	ENSG00000227688	ENSG00000227689	ENSG00000227691	ENSG00000227692	ENSG00000227693	ENSG00000227694	ENSG00000227695	ENSG00000227698	ENSG00000227700	ENSG00000227702	ENSG00000227704	ENSG00000227705	ENSG00000227706	ENSG00000227707	ENSG00000227708	ENSG00000227709	ENSG00000227710	ENSG00000227711	ENSG00000227712	ENSG00000227713	ENSG00000227714	ENSG00000227716	ENSG00000227717	ENSG00000227718	ENSG00000227719	ENSG00000227721	ENSG00000227722	ENSG00000227723	ENSG00000227725	ENSG00000227726	ENSG00000227728	ENSG00000227730	ENSG00000227733	ENSG00000227734	ENSG00000227735	ENSG00000227736	ENSG00000227737	ENSG00000227738	ENSG00000227740	ENSG00000227741	ENSG00000227742	ENSG00000227743	ENSG00000227744	ENSG00000227745	ENSG00000227747	ENSG00000227748	ENSG00000227751	ENSG00000227753	ENSG00000227755	ENSG00000227757	ENSG00000227758	ENSG00000227759	ENSG00000227760	ENSG00000227762	ENSG00000227764	ENSG00000227765	ENSG00000227766	ENSG00000227769	ENSG00000227770	ENSG00000227771	ENSG00000227773	ENSG00000227775	ENSG00000227776	ENSG00000227777	ENSG00000227778	ENSG00000227779	ENSG00000227781	ENSG00000227784	ENSG00000227785	ENSG00000227787	ENSG00000227788	ENSG00000227789	ENSG00000227790	ENSG00000227791	ENSG00000227792	ENSG00000227795	ENSG00000227799	ENSG00000227800	ENSG00000227802	ENSG00000227803	ENSG00000227805	ENSG00000227806	ENSG00000227809	ENSG00000227811	ENSG00000227813	ENSG00000227814	ENSG00000227815	ENSG00000227817	ENSG00000227818	ENSG00000227821	ENSG00000227822	ENSG00000227823	ENSG00000227824	ENSG00000227825	ENSG00000227827	ENSG00000227830	ENSG00000227832	ENSG00000227834	ENSG00000227835	ENSG00000227836	ENSG00000227837	ENSG00000227838	ENSG00000227840	ENSG00000227841	ENSG00000227842	ENSG00000227844	ENSG00000227845	ENSG00000227846	ENSG00000227847	ENSG00000227848	ENSG00000227850	ENSG00000227851	ENSG00000227852	ENSG00000227854	ENSG00000227855	ENSG00000227857	ENSG00000227860	ENSG00000227862	ENSG00000227863	ENSG00000227864	ENSG00000227867	ENSG00000227869	ENSG00000227871	ENSG00000227873	ENSG00000227874	ENSG00000227875	ENSG00000227877	ENSG00000227878	ENSG00000227879	ENSG00000227880	ENSG00000227881	ENSG00000227882	ENSG00000227883	ENSG00000227885	ENSG00000227887	ENSG00000227888	ENSG00000227889	ENSG00000227890	ENSG00000227892	ENSG00000227893	ENSG00000227895	ENSG00000227896	ENSG00000227898	ENSG00000227902	ENSG00000227905	ENSG00000227906	ENSG00000227907	ENSG00000227908	ENSG00000227910	ENSG00000227911	ENSG00000227912	ENSG00000227913	ENSG00000227914	ENSG00000227915	ENSG00000227917	ENSG00000227918	ENSG00000227919	ENSG00000227920	ENSG00000227922	ENSG00000227923	ENSG00000227924	ENSG00000227925	ENSG00000227927	ENSG00000227929	ENSG00000227930	ENSG00000227932	ENSG00000227933	ENSG00000227934	ENSG00000227935	ENSG00000227937	ENSG00000227938	ENSG00000227939	ENSG00000227940	ENSG00000227941	ENSG00000227942	ENSG00000227945	ENSG00000227946	ENSG00000227947	ENSG00000227948	ENSG00000227949	ENSG00000227950	ENSG00000227952	ENSG00000227953	ENSG00000227954	ENSG00000227955	ENSG00000227958	ENSG00000227959	ENSG00000227960	ENSG00000227962	ENSG00000227963	ENSG00000227964	ENSG00000227965	ENSG00000227968	ENSG00000227969	ENSG00000227970	ENSG00000227971	ENSG00000227972	ENSG00000227973	ENSG00000227975	ENSG00000227979	ENSG00000227981	ENSG00000227982	ENSG00000227983	ENSG00000227986	ENSG00000227987	ENSG00000227988	ENSG00000227989	ENSG00000227990	ENSG00000227992	ENSG00000227994	ENSG00000227995	ENSG00000227997	ENSG00000227999	ENSG00000228000	ENSG00000228002	ENSG00000228004	ENSG00000228005	ENSG00000228006	ENSG00000228007	ENSG00000228009	ENSG00000228010	ENSG00000228011	ENSG00000228012	ENSG00000228013	ENSG00000228014	ENSG00000228015	ENSG00000228016	ENSG00000228019	ENSG00000228020	ENSG00000228021	ENSG00000228022	ENSG00000228024	ENSG00000228027	ENSG00000228028	ENSG00000228030	ENSG00000228031	ENSG00000228033	ENSG00000228034	ENSG00000228035	ENSG00000228036	ENSG00000228037	ENSG00000228038	ENSG00000228039	ENSG00000228040	ENSG00000228041	ENSG00000228042	ENSG00000228043	ENSG00000228044	ENSG00000228045	ENSG00000228046	ENSG00000228048	ENSG00000228050	ENSG00000228051	ENSG00000228053	ENSG00000228054	ENSG00000228055	ENSG00000228056	ENSG00000228057	ENSG00000228058	ENSG00000228060	ENSG00000228061	ENSG00000228063	ENSG00000228064	ENSG00000228065	ENSG00000228067	ENSG00000228069	ENSG00000228071	ENSG00000228072	ENSG00000228073	ENSG00000228074	ENSG00000228076	ENSG00000228078	ENSG00000228079	ENSG00000228081	ENSG00000228082	ENSG00000228084	ENSG00000228085	ENSG00000228086	ENSG00000228088	ENSG00000228089	ENSG00000228091	ENSG00000228092	ENSG00000228093	ENSG00000228095	ENSG00000228097	ENSG00000228098	ENSG00000228100	ENSG00000228105	ENSG00000228106	ENSG00000228107	ENSG00000228108	ENSG00000228109	ENSG00000228110	ENSG00000228111	ENSG00000228112	ENSG00000228113	ENSG00000228115	ENSG00000228118	ENSG00000228121	ENSG00000228122	ENSG00000228123	ENSG00000228124	ENSG00000228125	ENSG00000228126	ENSG00000228127	ENSG00000228131	ENSG00000228132	ENSG00000228133	ENSG00000228134	ENSG00000228135	ENSG00000228136	ENSG00000228137	ENSG00000228139	ENSG00000228140	ENSG00000228141	ENSG00000228142	ENSG00000228143	ENSG00000228144	ENSG00000228149	ENSG00000228150	ENSG00000228151	ENSG00000228153	ENSG00000228154	ENSG00000228155	ENSG00000228156	ENSG00000228158	ENSG00000228159	ENSG00000228160	ENSG00000228161	ENSG00000228162	ENSG00000228165	ENSG00000228166	ENSG00000228167	ENSG00000228168	ENSG00000228169	ENSG00000228170	ENSG00000228171	ENSG00000228172	ENSG00000228173	ENSG00000228174	ENSG00000228175	ENSG00000228176	ENSG00000228181	ENSG00000228182	ENSG00000228184	ENSG00000228187	ENSG00000228189	ENSG00000228190	ENSG00000228191	ENSG00000228192	ENSG00000228193	ENSG00000228194	ENSG00000228195	ENSG00000228196	ENSG00000228201	ENSG00000228203	ENSG00000228204	ENSG00000228205	ENSG00000228206	ENSG00000228207	ENSG00000228209	ENSG00000228210	ENSG00000228211	ENSG00000228212	ENSG00000228213	ENSG00000228214	ENSG00000228215	ENSG00000228216	ENSG00000228217	ENSG00000228218	ENSG00000228219	ENSG00000228221	ENSG00000228222	ENSG00000228223	ENSG00000228224	ENSG00000228225	ENSG00000228226	ENSG00000228229	ENSG00000228231	ENSG00000228232	ENSG00000228234	ENSG00000228235	ENSG00000228236	ENSG00000228237	ENSG00000228238	ENSG00000228239	ENSG00000228240	ENSG00000228241	ENSG00000228242	ENSG00000228243	ENSG00000228246	ENSG00000228247	ENSG00000228248	ENSG00000228251	ENSG00000228252	ENSG00000228255	ENSG00000228257	ENSG00000228261	ENSG00000228262	ENSG00000228264	ENSG00000228265	ENSG00000228270	ENSG00000228271	ENSG00000228272	ENSG00000228274	ENSG00000228275	ENSG00000228277	ENSG00000228280	ENSG00000228283	ENSG00000228285	ENSG00000228286	ENSG00000228288	ENSG00000228289	ENSG00000228290	ENSG00000228291	ENSG00000228292	ENSG00000228293	ENSG00000228294	ENSG00000228295	ENSG00000228296	ENSG00000228301	ENSG00000228302	ENSG00000228303	ENSG00000228304	ENSG00000228305	ENSG00000228307	ENSG00000228308	ENSG00000228309	ENSG00000228312	ENSG00000228313	ENSG00000228314	ENSG00000228315	ENSG00000228316	ENSG00000228317	ENSG00000228318	ENSG00000228319	ENSG00000228322	ENSG00000228323	ENSG00000228326	ENSG00000228327	ENSG00000228328	ENSG00000228329	ENSG00000228330	ENSG00000228331	ENSG00000228334	ENSG00000228335	ENSG00000228336	ENSG00000228337	ENSG00000228338	ENSG00000228339	ENSG00000228340	ENSG00000228341	ENSG00000228342	ENSG00000228343	ENSG00000228345	ENSG00000228347	ENSG00000228348	ENSG00000228349	ENSG00000228350	ENSG00000228351	ENSG00000228352	ENSG00000228353	ENSG00000228354	ENSG00000228355	ENSG00000228358	ENSG00000228360	ENSG00000228361	ENSG00000228363	ENSG00000228364	ENSG00000228365	ENSG00000228366	ENSG00000228367	ENSG00000228369	ENSG00000228372	ENSG00000228373	ENSG00000228374	ENSG00000228375	ENSG00000228376	ENSG00000228379	ENSG00000228380	ENSG00000228382	ENSG00000228383	ENSG00000228384	ENSG00000228386	ENSG00000228389	ENSG00000228391	ENSG00000228392	ENSG00000228393	ENSG00000228394	ENSG00000228395	ENSG00000228397	ENSG00000228398	ENSG00000228399	ENSG00000228400	ENSG00000228401	ENSG00000228402	ENSG00000228403	ENSG00000228404	ENSG00000228407	ENSG00000228408	ENSG00000228409	ENSG00000228410	ENSG00000228411	ENSG00000228412	ENSG00000228413	ENSG00000228414	ENSG00000228415	ENSG00000228417	ENSG00000228418	ENSG00000228420	ENSG00000228421	ENSG00000228422	ENSG00000228423	ENSG00000228426	ENSG00000228427	ENSG00000228429	ENSG00000228430	ENSG00000228431	ENSG00000228432	ENSG00000228433	ENSG00000228434	ENSG00000228436	ENSG00000228437	ENSG00000228438	ENSG00000228439	ENSG00000228440	ENSG00000228444	ENSG00000228445	ENSG00000228446	ENSG00000228450	ENSG00000228451	ENSG00000228452	ENSG00000228453	ENSG00000228460	ENSG00000228462	ENSG00000228463	ENSG00000228464	ENSG00000228465	ENSG00000228466	ENSG00000228467	ENSG00000228470	ENSG00000228471	ENSG00000228473	ENSG00000228476	ENSG00000228477	ENSG00000228478	ENSG00000228480	ENSG00000228481	ENSG00000228482	ENSG00000228484	ENSG00000228485	ENSG00000228486	ENSG00000228487	ENSG00000228488	ENSG00000228489	ENSG00000228492	ENSG00000228494	ENSG00000228495	ENSG00000228496	ENSG00000228499	ENSG00000228501	ENSG00000228502	ENSG00000228503	ENSG00000228504	ENSG00000228505	ENSG00000228506	ENSG00000228507	ENSG00000228508	ENSG00000228509	ENSG00000228510	ENSG00000228512	ENSG00000228513	ENSG00000228518	ENSG00000228519	ENSG00000228521	ENSG00000228522	ENSG00000228523	ENSG00000228525	ENSG00000228526	ENSG00000228527	ENSG00000228528	ENSG00000228530	ENSG00000228534	ENSG00000228536	ENSG00000228538	ENSG00000228539	ENSG00000228540	ENSG00000228541	ENSG00000228543	ENSG00000228544	ENSG00000228546	ENSG00000228547	ENSG00000228548	ENSG00000228549	ENSG00000228550	ENSG00000228551	ENSG00000228553	ENSG00000228554	ENSG00000228557	ENSG00000228559	ENSG00000228560	ENSG00000228561	ENSG00000228563	ENSG00000228564	ENSG00000228566	ENSG00000228568	ENSG00000228569	ENSG00000228571	ENSG00000228572	ENSG00000228573	ENSG00000228577	ENSG00000228578	ENSG00000228585	ENSG00000228586	ENSG00000228587	ENSG00000228589	ENSG00000228590	ENSG00000228592	ENSG00000228593	ENSG00000228595	ENSG00000228596	ENSG00000228597	ENSG00000228598	ENSG00000228599	ENSG00000228600	ENSG00000228601	ENSG00000228604	ENSG00000228606	ENSG00000228609	ENSG00000228610	ENSG00000228611	ENSG00000228612	ENSG00000228613	ENSG00000228614	ENSG00000228615	ENSG00000228616	ENSG00000228617	ENSG00000228618	ENSG00000228620	ENSG00000228622	ENSG00000228623	ENSG00000228624	ENSG00000228625	ENSG00000228626	ENSG00000228627	ENSG00000228629	ENSG00000228630	ENSG00000228634	ENSG00000228636	ENSG00000228638	ENSG00000228639	ENSG00000228643	ENSG00000228645	ENSG00000228646	ENSG00000228648	ENSG00000228649	ENSG00000228650	ENSG00000228651	ENSG00000228653	ENSG00000228655	ENSG00000228656	ENSG00000228657	ENSG00000228658	ENSG00000228659	ENSG00000228660	ENSG00000228661	ENSG00000228663	ENSG00000228664	ENSG00000228665	ENSG00000228666	ENSG00000228667	ENSG00000228668	ENSG00000228669	ENSG00000228670	ENSG00000228671	ENSG00000228673	ENSG00000228674	ENSG00000228675	ENSG00000228677	ENSG00000228678	ENSG00000228679	ENSG00000228680	ENSG00000228681	ENSG00000228682	ENSG00000228683	ENSG00000228685	ENSG00000228686	ENSG00000228687	ENSG00000228688	ENSG00000228689	ENSG00000228690	ENSG00000228692	ENSG00000228694	ENSG00000228695	ENSG00000228697	ENSG00000228700	ENSG00000228701	ENSG00000228702	ENSG00000228703	ENSG00000228704	ENSG00000228705	ENSG00000228707	ENSG00000228708	ENSG00000228709	ENSG00000228711	ENSG00000228714	ENSG00000228717	ENSG00000228718	ENSG00000228719	ENSG00000228721	ENSG00000228723	ENSG00000228725	ENSG00000228726	ENSG00000228728	ENSG00000228729	ENSG00000228730	ENSG00000228732	ENSG00000228733	ENSG00000228734	ENSG00000228735	ENSG00000228737	ENSG00000228739	ENSG00000228740	ENSG00000228741	ENSG00000228742	ENSG00000228744	ENSG00000228745	ENSG00000228748	ENSG00000228750	ENSG00000228751	ENSG00000228753	ENSG00000228754	ENSG00000228755	ENSG00000228757	ENSG00000228759	ENSG00000228763	ENSG00000228764	ENSG00000228766	ENSG00000228767	ENSG00000228769	ENSG00000228770	ENSG00000228771	ENSG00000228772	ENSG00000228775	ENSG00000228776	ENSG00000228777	ENSG00000228778	ENSG00000228779	ENSG00000228780	ENSG00000228781	ENSG00000228782	ENSG00000228783	ENSG00000228784	ENSG00000228786	ENSG00000228787	ENSG00000228789	ENSG00000228790	ENSG00000228791	ENSG00000228792	ENSG00000228793	ENSG00000228794	ENSG00000228795	ENSG00000228797	ENSG00000228798	ENSG00000228799	ENSG00000228800	ENSG00000228801	ENSG00000228802	ENSG00000228803	ENSG00000228806	ENSG00000228807	ENSG00000228808	ENSG00000228809	ENSG00000228810	ENSG00000228812	ENSG00000228814	ENSG00000228815	ENSG00000228816	ENSG00000228817	ENSG00000228818	ENSG00000228819	ENSG00000228820	ENSG00000228823	ENSG00000228824	ENSG00000228825	ENSG00000228826	ENSG00000228827	ENSG00000228828	ENSG00000228829	ENSG00000228830	ENSG00000228832	ENSG00000228833	ENSG00000228834	ENSG00000228837	ENSG00000228838	ENSG00000228839	ENSG00000228842	ENSG00000228843	ENSG00000228844	ENSG00000228847	ENSG00000228848	ENSG00000228850	ENSG00000228851	ENSG00000228852	ENSG00000228853	ENSG00000228855	ENSG00000228857	ENSG00000228858	ENSG00000228860	ENSG00000228861	ENSG00000228862	ENSG00000228863	ENSG00000228865	ENSG00000228866	ENSG00000228868	ENSG00000228869	ENSG00000228871	ENSG00000228872	ENSG00000228873	ENSG00000228874	ENSG00000228876	ENSG00000228877	ENSG00000228878	ENSG00000228879	ENSG00000228882	ENSG00000228884	ENSG00000228885	ENSG00000228886	ENSG00000228887	ENSG00000228888	ENSG00000228889	ENSG00000228890	ENSG00000228897	ENSG00000228898	ENSG00000228901	ENSG00000228902	ENSG00000228903	ENSG00000228906	ENSG00000228909	ENSG00000228914	ENSG00000228915	ENSG00000228917	ENSG00000228918	ENSG00000228920	ENSG00000228922	ENSG00000228923	ENSG00000228925	ENSG00000228928	ENSG00000228929	ENSG00000228930	ENSG00000228932	ENSG00000228933	ENSG00000228935	ENSG00000228937	ENSG00000228938	ENSG00000228939	ENSG00000228940	ENSG00000228941	ENSG00000228943	ENSG00000228944	ENSG00000228945	ENSG00000228947	ENSG00000228948	ENSG00000228949	ENSG00000228950	ENSG00000228951	ENSG00000228952	ENSG00000228953	ENSG00000228955	ENSG00000228956	ENSG00000228957	ENSG00000228958	ENSG00000228959	ENSG00000228960	ENSG00000228961	ENSG00000228962	ENSG00000228963	ENSG00000228965	ENSG00000228966	ENSG00000228968	ENSG00000228970	ENSG00000228971	ENSG00000228972	ENSG00000228973	ENSG00000228974	ENSG00000228976	ENSG00000228979	ENSG00000228980	ENSG00000228981	ENSG00000228982	ENSG00000228983	ENSG00000228984	ENSG00000228985	ENSG00000228986	ENSG00000228988	ENSG00000228989	ENSG00000228991	ENSG00000228992	ENSG00000228995	ENSG00000228997	ENSG00000228998	ENSG00000228999	ENSG00000229000	ENSG00000229001	ENSG00000229002	ENSG00000229005	ENSG00000229007	ENSG00000229009	ENSG00000229010	ENSG00000229011	ENSG00000229012	ENSG00000229013	ENSG00000229014	ENSG00000229015	ENSG00000229016	ENSG00000229017	ENSG00000229018	ENSG00000229019	ENSG00000229020	ENSG00000229021	ENSG00000229022	ENSG00000229023	ENSG00000229025	ENSG00000229027	ENSG00000229028	ENSG00000229029	ENSG00000229030	ENSG00000229031	ENSG00000229032	ENSG00000229033	ENSG00000229035	ENSG00000229036	ENSG00000229037	ENSG00000229042	ENSG00000229043	ENSG00000229044	ENSG00000229046	ENSG00000229047	ENSG00000229048	ENSG00000229051	ENSG00000229052	ENSG00000229054	ENSG00000229055	ENSG00000229056	ENSG00000229057	ENSG00000229060	ENSG00000229063	ENSG00000229064	ENSG00000229065	ENSG00000229066	ENSG00000229067	ENSG00000229068	ENSG00000229072	ENSG00000229079	ENSG00000229080	ENSG00000229081	ENSG00000229082	ENSG00000229083	ENSG00000229084	ENSG00000229087	ENSG00000229088	ENSG00000229089	ENSG00000229090	ENSG00000229091	ENSG00000229092	ENSG00000229093	ENSG00000229097	ENSG00000229098	ENSG00000229101	ENSG00000229102	ENSG00000229104	ENSG00000229105	ENSG00000229106	ENSG00000229107	ENSG00000229108	ENSG00000229109	ENSG00000229110	ENSG00000229111	ENSG00000229112	ENSG00000229115	ENSG00000229116	ENSG00000229118	ENSG00000229119	ENSG00000229120	ENSG00000229122	ENSG00000229124	ENSG00000229127	ENSG00000229129	ENSG00000229131	ENSG00000229132	ENSG00000229133	ENSG00000229137	ENSG00000229138	ENSG00000229140	ENSG00000229142	ENSG00000229143	ENSG00000229145	ENSG00000229146	ENSG00000229147	ENSG00000229150	ENSG00000229151	ENSG00000229152	ENSG00000229153	ENSG00000229154	ENSG00000229155	ENSG00000229156	ENSG00000229159	ENSG00000229160	ENSG00000229161	ENSG00000229162	ENSG00000229163	ENSG00000229164	ENSG00000229165	ENSG00000229167	ENSG00000229168	ENSG00000229169	ENSG00000229172	ENSG00000229173	ENSG00000229175	ENSG00000229177	ENSG00000229178	ENSG00000229180	ENSG00000229182	ENSG00000229184	ENSG00000229186	ENSG00000229188	ENSG00000229190	ENSG00000229191	ENSG00000229192	ENSG00000229195	ENSG00000229196	ENSG00000229197	ENSG00000229198	ENSG00000229200	ENSG00000229201	ENSG00000229203	ENSG00000229204	ENSG00000229205	ENSG00000229206	ENSG00000229207	ENSG00000229208	ENSG00000229209	ENSG00000229211	ENSG00000229212	ENSG00000229213	ENSG00000229214	ENSG00000229217	ENSG00000229220	ENSG00000229221	ENSG00000229222	ENSG00000229224	ENSG00000229225	ENSG00000229226	ENSG00000229227	ENSG00000229228	ENSG00000229229	ENSG00000229230	ENSG00000229231	ENSG00000229232	ENSG00000229233	ENSG00000229234	ENSG00000229235	ENSG00000229236	ENSG00000229237	ENSG00000229238	ENSG00000229239	ENSG00000229240	ENSG00000229241	ENSG00000229242	ENSG00000229243	ENSG00000229245	ENSG00000229246	ENSG00000229247	ENSG00000229248	ENSG00000229249	ENSG00000229250	ENSG00000229251	ENSG00000229254	ENSG00000229255	ENSG00000229256	ENSG00000229257	ENSG00000229258	ENSG00000229259	ENSG00000229260	ENSG00000229261	ENSG00000229262	ENSG00000229263	ENSG00000229266	ENSG00000229267	ENSG00000229268	ENSG00000229269	ENSG00000229271	ENSG00000229272	ENSG00000229273	ENSG00000229274	ENSG00000229275	ENSG00000229276	ENSG00000229278	ENSG00000229280	ENSG00000229281	ENSG00000229282	ENSG00000229283	ENSG00000229286	ENSG00000229287	ENSG00000229288	ENSG00000229289	ENSG00000229291	ENSG00000229294	ENSG00000229297	ENSG00000229298	ENSG00000229299	ENSG00000229301	ENSG00000229302	ENSG00000229303	ENSG00000229304	ENSG00000229305	ENSG00000229306	ENSG00000229307	ENSG00000229308	ENSG00000229309	ENSG00000229310	ENSG00000229311	ENSG00000229312	ENSG00000229313	ENSG00000229315	ENSG00000229316	ENSG00000229320	ENSG00000229321	ENSG00000229322	ENSG00000229323	ENSG00000229324	ENSG00000229325	ENSG00000229326	ENSG00000229327	ENSG00000229330	ENSG00000229331	ENSG00000229332	ENSG00000229334	ENSG00000229335	ENSG00000229336	ENSG00000229337	ENSG00000229338	ENSG00000229339	ENSG00000229343	ENSG00000229344	ENSG00000229345	ENSG00000229347	ENSG00000229348	ENSG00000229349	ENSG00000229351	ENSG00000229352	ENSG00000229356	ENSG00000229357	ENSG00000229358	ENSG00000229359	ENSG00000229360	ENSG00000229361	ENSG00000229365	ENSG00000229367	ENSG00000229368	ENSG00000229369	ENSG00000229370	ENSG00000229372	ENSG00000229373	ENSG00000229375	ENSG00000229376	ENSG00000229377	ENSG00000229379	ENSG00000229380	ENSG00000229382	ENSG00000229384	ENSG00000229385	ENSG00000229386	ENSG00000229388	ENSG00000229389	ENSG00000229390	ENSG00000229391	ENSG00000229393	ENSG00000229395	ENSG00000229398	ENSG00000229399	ENSG00000229400	ENSG00000229401	ENSG00000229402	ENSG00000229403	ENSG00000229404	ENSG00000229405	ENSG00000229406	ENSG00000229407	ENSG00000229409	ENSG00000229413	ENSG00000229414	ENSG00000229416	ENSG00000229417	ENSG00000229418	ENSG00000229419	ENSG00000229420	ENSG00000229421	ENSG00000229422	ENSG00000229423	ENSG00000229424	ENSG00000229425	ENSG00000229427	ENSG00000229431	ENSG00000229433	ENSG00000229434	ENSG00000229435	ENSG00000229436	ENSG00000229437	ENSG00000229438	ENSG00000229440	ENSG00000229442	ENSG00000229443	ENSG00000229444	ENSG00000229447	ENSG00000229450	ENSG00000229452	ENSG00000229454	ENSG00000229455	ENSG00000229456	ENSG00000229457	ENSG00000229458	ENSG00000229459	ENSG00000229462	ENSG00000229463	ENSG00000229464	ENSG00000229465	ENSG00000229466	ENSG00000229468	ENSG00000229471	ENSG00000229472	ENSG00000229473	ENSG00000229477	ENSG00000229478	ENSG00000229481	ENSG00000229483	ENSG00000229484	ENSG00000229485	ENSG00000229486	ENSG00000229487	ENSG00000229489	ENSG00000229491	ENSG00000229492	ENSG00000229494	ENSG00000229495	ENSG00000229497	ENSG00000229498	ENSG00000229500	ENSG00000229502	ENSG00000229503	ENSG00000229505	ENSG00000229507	ENSG00000229508	ENSG00000229509	ENSG00000229511	ENSG00000229512	ENSG00000229513	ENSG00000229515	ENSG00000229518	ENSG00000229519	ENSG00000229520	ENSG00000229521	ENSG00000229522	ENSG00000229523	ENSG00000229525	ENSG00000229526	ENSG00000229528	ENSG00000229530	ENSG00000229531	ENSG00000229532	ENSG00000229533	ENSG00000229534	ENSG00000229536	ENSG00000229537	ENSG00000229539	ENSG00000229540	ENSG00000229541	ENSG00000229542	ENSG00000229543	ENSG00000229546	ENSG00000229547	ENSG00000229550	ENSG00000229551	ENSG00000229553	ENSG00000229554	ENSG00000229556	ENSG00000229557	ENSG00000229558	ENSG00000229559	ENSG00000229560	ENSG00000229562	ENSG00000229563	ENSG00000229565	ENSG00000229567	ENSG00000229568	ENSG00000229569	ENSG00000229570	ENSG00000229572	ENSG00000229577	ENSG00000229578	ENSG00000229582	ENSG00000229583	ENSG00000229585	ENSG00000229586	ENSG00000229587	ENSG00000229588	ENSG00000229589	ENSG00000229590	ENSG00000229591	ENSG00000229593	ENSG00000229594	ENSG00000229595	ENSG00000229596	ENSG00000229598	ENSG00000229599	ENSG00000229600	ENSG00000229601	ENSG00000229603	ENSG00000229604	ENSG00000229605	ENSG00000229606	ENSG00000229607	ENSG00000229608	ENSG00000229609	ENSG00000229611	ENSG00000229612	ENSG00000229613	ENSG00000229616	ENSG00000229618	ENSG00000229619	ENSG00000229620	ENSG00000229621	ENSG00000229622	ENSG00000229623	ENSG00000229625	ENSG00000229626	ENSG00000229627	ENSG00000229628	ENSG00000229629	ENSG00000229630	ENSG00000229635	ENSG00000229636	ENSG00000229637	ENSG00000229638	ENSG00000229639	ENSG00000229641	ENSG00000229642	ENSG00000229643	ENSG00000229645	ENSG00000229646	ENSG00000229647	ENSG00000229648	ENSG00000229649	ENSG00000229652	ENSG00000229654	ENSG00000229655	ENSG00000229656	ENSG00000229657	ENSG00000229658	ENSG00000229659	ENSG00000229660	ENSG00000229661	ENSG00000229662	ENSG00000229663	ENSG00000229664	ENSG00000229666	ENSG00000229667	ENSG00000229668	ENSG00000229670	ENSG00000229671	ENSG00000229672	ENSG00000229673	ENSG00000229674	ENSG00000229677	ENSG00000229679	ENSG00000229682	ENSG00000229683	ENSG00000229686	ENSG00000229687	ENSG00000229688	ENSG00000229689	ENSG00000229690	ENSG00000229691	ENSG00000229692	ENSG00000229693	ENSG00000229694	ENSG00000229695	ENSG00000229696	ENSG00000229697	ENSG00000229699	ENSG00000229700	ENSG00000229701	ENSG00000229702	ENSG00000229703	ENSG00000229704	ENSG00000229707	ENSG00000229708	ENSG00000229709	ENSG00000229711	ENSG00000229713	ENSG00000229715	ENSG00000229716	ENSG00000229717	ENSG00000229719	ENSG00000229720	ENSG00000229721	ENSG00000229722	ENSG00000229723	ENSG00000229724	ENSG00000229725	ENSG00000229727	ENSG00000229728	ENSG00000229730	ENSG00000229731	ENSG00000229732	ENSG00000229733	ENSG00000229735	ENSG00000229738	ENSG00000229739	ENSG00000229740	ENSG00000229742	ENSG00000229743	ENSG00000229744	ENSG00000229745	ENSG00000229746	ENSG00000229747	ENSG00000229749	ENSG00000229750	ENSG00000229751	ENSG00000229752	ENSG00000229753	ENSG00000229754	ENSG00000229755	ENSG00000229756	ENSG00000229757	ENSG00000229758	ENSG00000229759	ENSG00000229760	ENSG00000229761	ENSG00000229762	ENSG00000229763	ENSG00000229765	ENSG00000229766	ENSG00000229769	ENSG00000229770	ENSG00000229771	ENSG00000229774	ENSG00000229775	ENSG00000229776	ENSG00000229779	ENSG00000229780	ENSG00000229781	ENSG00000229782	ENSG00000229785	ENSG00000229786	ENSG00000229788	ENSG00000229789	ENSG00000229791	ENSG00000229792	ENSG00000229793	ENSG00000229794	ENSG00000229795	ENSG00000229796	ENSG00000229797	ENSG00000229798	ENSG00000229800	ENSG00000229801	ENSG00000229805	ENSG00000229806	ENSG00000229807	ENSG00000229808	ENSG00000229813	ENSG00000229814	ENSG00000229815	ENSG00000229816	ENSG00000229817	ENSG00000229818	ENSG00000229819	ENSG00000229820	ENSG00000229821	ENSG00000229822	ENSG00000229824	ENSG00000229825	ENSG00000229826	ENSG00000229827	ENSG00000229828	ENSG00000229829	ENSG00000229830	ENSG00000229831	ENSG00000229832	ENSG00000229834	ENSG00000229835	ENSG00000229836	ENSG00000229839	ENSG00000229840	ENSG00000229841	ENSG00000229842	ENSG00000229846	ENSG00000229847	ENSG00000229848	ENSG00000229849	ENSG00000229850	ENSG00000229851	ENSG00000229852	ENSG00000229853	ENSG00000229854	ENSG00000229855	ENSG00000229857	ENSG00000229858	ENSG00000229862	ENSG00000229863	ENSG00000229865	ENSG00000229867	ENSG00000229869	ENSG00000229870	ENSG00000229871	ENSG00000229873	ENSG00000229874	ENSG00000229875	ENSG00000229876	ENSG00000229877	ENSG00000229878	ENSG00000229880	ENSG00000229881	ENSG00000229882	ENSG00000229885	ENSG00000229886	ENSG00000229887	ENSG00000229890	ENSG00000229891	ENSG00000229892	ENSG00000229893	ENSG00000229894	ENSG00000229895	ENSG00000229896	ENSG00000229897	ENSG00000229899	ENSG00000229900	ENSG00000229901	ENSG00000229905	ENSG00000229906	ENSG00000229907	ENSG00000229909	ENSG00000229910	ENSG00000229911	ENSG00000229912	ENSG00000229913	ENSG00000229914	ENSG00000229915	ENSG00000229917	ENSG00000229918	ENSG00000229919	ENSG00000229920	ENSG00000229921	ENSG00000229922	ENSG00000229923	ENSG00000229925	ENSG00000229926	ENSG00000229927	ENSG00000229928	ENSG00000229930	ENSG00000229931	ENSG00000229932	ENSG00000229935	ENSG00000229936	ENSG00000229938	ENSG00000229939	ENSG00000229940	ENSG00000229941	ENSG00000229943	ENSG00000229944	ENSG00000229946	ENSG00000229947	ENSG00000229948	ENSG00000229949	ENSG00000229950	ENSG00000229951	ENSG00000229952	ENSG00000229953	ENSG00000229954	ENSG00000229955	ENSG00000229956	ENSG00000229957	ENSG00000229960	ENSG00000229961	ENSG00000229962	ENSG00000229964	ENSG00000229965	ENSG00000229967	ENSG00000229968	ENSG00000229969	ENSG00000229970	ENSG00000229971	ENSG00000229973	ENSG00000229975	ENSG00000229976	ENSG00000229977	ENSG00000229978	ENSG00000229979	ENSG00000229980	ENSG00000229981	ENSG00000229982	ENSG00000229983	ENSG00000229985	ENSG00000229986	ENSG00000229988	ENSG00000229989	ENSG00000229990	ENSG00000229991	ENSG00000229992	ENSG00000229994	ENSG00000229996	ENSG00000229999	ENSG00000230001	ENSG00000230002	ENSG00000230003	ENSG00000230005	ENSG00000230006	ENSG00000230009	ENSG00000230010	ENSG00000230011	ENSG00000230013	ENSG00000230014	ENSG00000230015	ENSG00000230018	ENSG00000230019	ENSG00000230020	ENSG00000230021	ENSG00000230022	ENSG00000230023	ENSG00000230024	ENSG00000230025	ENSG00000230026	ENSG00000230027	ENSG00000230028	ENSG00000230029	ENSG00000230030	ENSG00000230033	ENSG00000230035	ENSG00000230036	ENSG00000230037	ENSG00000230039	ENSG00000230040	ENSG00000230042	ENSG00000230043	ENSG00000230044	ENSG00000230045	ENSG00000230046	ENSG00000230047	ENSG00000230051	ENSG00000230052	ENSG00000230053	ENSG00000230054	ENSG00000230056	ENSG00000230057	ENSG00000230058	ENSG00000230061	ENSG00000230063	ENSG00000230064	ENSG00000230065	ENSG00000230066	ENSG00000230067	ENSG00000230068	ENSG00000230069	ENSG00000230071	ENSG00000230073	ENSG00000230074	ENSG00000230076	ENSG00000230077	ENSG00000230079	ENSG00000230080	ENSG00000230081	ENSG00000230082	ENSG00000230083	ENSG00000230084	ENSG00000230086	ENSG00000230087	ENSG00000230088	ENSG00000230090	ENSG00000230091	ENSG00000230092	ENSG00000230096	ENSG00000230097	ENSG00000230098	ENSG00000230099	ENSG00000230100	ENSG00000230101	ENSG00000230102	ENSG00000230104	ENSG00000230105	ENSG00000230106	ENSG00000230107	ENSG00000230109	ENSG00000230110	ENSG00000230111	ENSG00000230112	ENSG00000230113	ENSG00000230114	ENSG00000230115	ENSG00000230116	ENSG00000230118	ENSG00000230119	ENSG00000230120	ENSG00000230121	ENSG00000230122	ENSG00000230123	ENSG00000230124	ENSG00000230125	ENSG00000230126	ENSG00000230130	ENSG00000230131	ENSG00000230132	ENSG00000230133	ENSG00000230137	ENSG00000230138	ENSG00000230139	ENSG00000230140	ENSG00000230142	ENSG00000230146	ENSG00000230147	ENSG00000230148	ENSG00000230149	ENSG00000230151	ENSG00000230153	ENSG00000230154	ENSG00000230155	ENSG00000230156	ENSG00000230157	ENSG00000230158	ENSG00000230159	ENSG00000230160	ENSG00000230161	ENSG00000230162	ENSG00000230163	ENSG00000230164	ENSG00000230165	ENSG00000230166	ENSG00000230169	ENSG00000230170	ENSG00000230171	ENSG00000230172	ENSG00000230173	ENSG00000230174	ENSG00000230175	ENSG00000230176	ENSG00000230177	ENSG00000230180	ENSG00000230182	ENSG00000230183	ENSG00000230184	ENSG00000230186	ENSG00000230187	ENSG00000230188	ENSG00000230189	ENSG00000230190	ENSG00000230191	ENSG00000230192	ENSG00000230194	ENSG00000230195	ENSG00000230196	ENSG00000230197	ENSG00000230198	ENSG00000230199	ENSG00000230200	ENSG00000230201	ENSG00000230202	ENSG00000230203	ENSG00000230204	ENSG00000230205	ENSG00000230206	ENSG00000230207	ENSG00000230208	ENSG00000230210	ENSG00000230212	ENSG00000230213	ENSG00000230214	ENSG00000230215	ENSG00000230216	ENSG00000230219	ENSG00000230220	ENSG00000230221	ENSG00000230223	ENSG00000230224	ENSG00000230225	ENSG00000230226	ENSG00000230227	ENSG00000230228	ENSG00000230229	ENSG00000230231	ENSG00000230233	ENSG00000230234	ENSG00000230237	ENSG00000230239	ENSG00000230240	ENSG00000230241	ENSG00000230243	ENSG00000230244	ENSG00000230245	ENSG00000230246	ENSG00000230247	ENSG00000230248	ENSG00000230249	ENSG00000230250	ENSG00000230251	ENSG00000230252	ENSG00000230255	ENSG00000230256	ENSG00000230257	ENSG00000230258	ENSG00000230259	ENSG00000230260	ENSG00000230261	ENSG00000230262	ENSG00000230265	ENSG00000230266	ENSG00000230267	ENSG00000230268	ENSG00000230269	ENSG00000230270	ENSG00000230271	ENSG00000230272	ENSG00000230273	ENSG00000230274	ENSG00000230275	ENSG00000230276	ENSG00000230280	ENSG00000230281	ENSG00000230282	ENSG00000230283	ENSG00000230284	ENSG00000230285	ENSG00000230286	ENSG00000230287	ENSG00000230288	ENSG00000230289	ENSG00000230290	ENSG00000230291	ENSG00000230292	ENSG00000230294	ENSG00000230295	ENSG00000230298	ENSG00000230299	ENSG00000230300	ENSG00000230302	ENSG00000230303	ENSG00000230304	ENSG00000230305	ENSG00000230306	ENSG00000230307	ENSG00000230309	ENSG00000230310	ENSG00000230311	ENSG00000230312	ENSG00000230313	ENSG00000230314	ENSG00000230316	ENSG00000230317	ENSG00000230318	ENSG00000230319	ENSG00000230320	ENSG00000230321	ENSG00000230322	ENSG00000230323	ENSG00000230324	ENSG00000230325	ENSG00000230326	ENSG00000230327	ENSG00000230328	ENSG00000230330	ENSG00000230331	ENSG00000230333	ENSG00000230335	ENSG00000230337	ENSG00000230338	ENSG00000230339	ENSG00000230342	ENSG00000230343	ENSG00000230344	ENSG00000230345	ENSG00000230349	ENSG00000230350	ENSG00000230352	ENSG00000230353	ENSG00000230355	ENSG00000230356	ENSG00000230358	ENSG00000230359	ENSG00000230360	ENSG00000230361	ENSG00000230362	ENSG00000230364	ENSG00000230365	ENSG00000230366	ENSG00000230368	ENSG00000230370	ENSG00000230371	ENSG00000230372	ENSG00000230373	ENSG00000230375	ENSG00000230376	ENSG00000230377	ENSG00000230379	ENSG00000230381	ENSG00000230383	ENSG00000230384	ENSG00000230385	ENSG00000230386	ENSG00000230387	ENSG00000230390	ENSG00000230391	ENSG00000230392	ENSG00000230393	ENSG00000230394	ENSG00000230395	ENSG00000230396	ENSG00000230397	ENSG00000230398	ENSG00000230399	ENSG00000230400	ENSG00000230401	ENSG00000230402	ENSG00000230403	ENSG00000230404	ENSG00000230405	ENSG00000230406	ENSG00000230407	ENSG00000230408	ENSG00000230409	ENSG00000230410	ENSG00000230411	ENSG00000230412	ENSG00000230415	ENSG00000230416	ENSG00000230417	ENSG00000230418	ENSG00000230423	ENSG00000230424	ENSG00000230425	ENSG00000230426	ENSG00000230427	ENSG00000230428	ENSG00000230432	ENSG00000230433	ENSG00000230434	ENSG00000230435	ENSG00000230437	ENSG00000230438	ENSG00000230439	ENSG00000230440	ENSG00000230442	ENSG00000230444	ENSG00000230445	ENSG00000230446	ENSG00000230447	ENSG00000230448	ENSG00000230449	ENSG00000230450	ENSG00000230451	ENSG00000230452	ENSG00000230454	ENSG00000230455	ENSG00000230457	ENSG00000230458	ENSG00000230459	ENSG00000230461	ENSG00000230465	ENSG00000230468	ENSG00000230469	ENSG00000230470	ENSG00000230471	ENSG00000230472	ENSG00000230473	ENSG00000230474	ENSG00000230476	ENSG00000230477	ENSG00000230478	ENSG00000230479	ENSG00000230480	ENSG00000230481	ENSG00000230482	ENSG00000230483	ENSG00000230484	ENSG00000230485	ENSG00000230487	ENSG00000230489	ENSG00000230490	ENSG00000230491	ENSG00000230492	ENSG00000230494	ENSG00000230495	ENSG00000230496	ENSG00000230497	ENSG00000230498	ENSG00000230499	ENSG00000230500	ENSG00000230501	ENSG00000230502	ENSG00000230506	ENSG00000230507	ENSG00000230508	ENSG00000230513	ENSG00000230515	ENSG00000230516	ENSG00000230519	ENSG00000230520	ENSG00000230521	ENSG00000230523	ENSG00000230524	ENSG00000230525	ENSG00000230526	ENSG00000230528	ENSG00000230529	ENSG00000230530	ENSG00000230531	ENSG00000230532	ENSG00000230533	ENSG00000230534	ENSG00000230535	ENSG00000230536	ENSG00000230537	ENSG00000230538	ENSG00000230539	ENSG00000230542	ENSG00000230543	ENSG00000230544	ENSG00000230546	ENSG00000230547	ENSG00000230548	ENSG00000230549	ENSG00000230550	ENSG00000230551	ENSG00000230552	ENSG00000230553	ENSG00000230554	ENSG00000230555	ENSG00000230556	ENSG00000230558	ENSG00000230559	ENSG00000230561	ENSG00000230562	ENSG00000230563	ENSG00000230564	ENSG00000230565	ENSG00000230568	ENSG00000230569	ENSG00000230570	ENSG00000230571	ENSG00000230572	ENSG00000230573	ENSG00000230575	ENSG00000230576	ENSG00000230578	ENSG00000230580	ENSG00000230581	ENSG00000230582	ENSG00000230583	ENSG00000230584	ENSG00000230585	ENSG00000230587	ENSG00000230589	ENSG00000230590	ENSG00000230592	ENSG00000230593	ENSG00000230595	ENSG00000230596	ENSG00000230597	ENSG00000230598	ENSG00000230599	ENSG00000230600	ENSG00000230601	ENSG00000230603	ENSG00000230604	ENSG00000230605	ENSG00000230606	ENSG00000230607	ENSG00000230609	ENSG00000230611	ENSG00000230612	ENSG00000230613	ENSG00000230614	ENSG00000230615	ENSG00000230617	ENSG00000230618	ENSG00000230620	ENSG00000230621	ENSG00000230622	ENSG00000230623	ENSG00000230625	ENSG00000230626	ENSG00000230627	ENSG00000230628	ENSG00000230629	ENSG00000230630	ENSG00000230631	ENSG00000230633	ENSG00000230634	ENSG00000230635	ENSG00000230636	ENSG00000230637	ENSG00000230638	ENSG00000230639	ENSG00000230641	ENSG00000230643	ENSG00000230645	ENSG00000230646	ENSG00000230647	ENSG00000230648	ENSG00000230649	ENSG00000230650	ENSG00000230651	ENSG00000230654	ENSG00000230655	ENSG00000230658	ENSG00000230659	ENSG00000230661	ENSG00000230662	ENSG00000230663	ENSG00000230665	ENSG00000230666	ENSG00000230667	ENSG00000230668	ENSG00000230671	ENSG00000230672	ENSG00000230673	ENSG00000230676	ENSG00000230677	ENSG00000230679	ENSG00000230680	ENSG00000230681	ENSG00000230682	ENSG00000230683	ENSG00000230684	ENSG00000230686	ENSG00000230687	ENSG00000230690	ENSG00000230691	ENSG00000230693	ENSG00000230694	ENSG00000230695	ENSG00000230696	ENSG00000230697	ENSG00000230698	ENSG00000230699	ENSG00000230701	ENSG00000230702	ENSG00000230703	ENSG00000230704	ENSG00000230706	ENSG00000230707	ENSG00000230709	ENSG00000230710	ENSG00000230711	ENSG00000230712	ENSG00000230714	ENSG00000230715	ENSG00000230716	ENSG00000230718	ENSG00000230720	ENSG00000230721	ENSG00000230724	ENSG00000230725	ENSG00000230727	ENSG00000230728	ENSG00000230729	ENSG00000230730	ENSG00000230731	ENSG00000230732	ENSG00000230733	ENSG00000230734	ENSG00000230735	ENSG00000230736	ENSG00000230737	ENSG00000230739	ENSG00000230741	ENSG00000230746	ENSG00000230747	ENSG00000230748	ENSG00000230749	ENSG00000230750	ENSG00000230751	ENSG00000230753	ENSG00000230755	ENSG00000230756	ENSG00000230757	ENSG00000230758	ENSG00000230759	ENSG00000230761	ENSG00000230764	ENSG00000230768	ENSG00000230769	ENSG00000230770	ENSG00000230772	ENSG00000230773	ENSG00000230777	ENSG00000230779	ENSG00000230781	ENSG00000230782	ENSG00000230783	ENSG00000230785	ENSG00000230786	ENSG00000230787	ENSG00000230788	ENSG00000230789	ENSG00000230790	ENSG00000230793	ENSG00000230794	ENSG00000230795	ENSG00000230796	ENSG00000230798	ENSG00000230799	ENSG00000230801	ENSG00000230803	ENSG00000230804	ENSG00000230805	ENSG00000230806	ENSG00000230807	ENSG00000230809	ENSG00000230810	ENSG00000230812	ENSG00000230813	ENSG00000230814	ENSG00000230815	ENSG00000230817	ENSG00000230818	ENSG00000230819	ENSG00000230820	ENSG00000230821	ENSG00000230823	ENSG00000230825	ENSG00000230826	ENSG00000230828	ENSG00000230829	ENSG00000230830	ENSG00000230831	ENSG00000230832	ENSG00000230833	ENSG00000230834	ENSG00000230835	ENSG00000230836	ENSG00000230837	ENSG00000230838	ENSG00000230839	ENSG00000230840	ENSG00000230841	ENSG00000230843	ENSG00000230844	ENSG00000230845	ENSG00000230846	ENSG00000230847	ENSG00000230848	ENSG00000230849	ENSG00000230850	ENSG00000230851	ENSG00000230852	ENSG00000230853	ENSG00000230854	ENSG00000230856	ENSG00000230857	ENSG00000230859	ENSG00000230860	ENSG00000230863	ENSG00000230864	ENSG00000230865	ENSG00000230866	ENSG00000230867	ENSG00000230869	ENSG00000230870	ENSG00000230871	ENSG00000230872	ENSG00000230876	ENSG00000230879	ENSG00000230880	ENSG00000230881	ENSG00000230882	ENSG00000230886	ENSG00000230889	ENSG00000230894	ENSG00000230896	ENSG00000230897	ENSG00000230898	ENSG00000230899	ENSG00000230901	ENSG00000230902	ENSG00000230903	ENSG00000230904	ENSG00000230905	ENSG00000230906	ENSG00000230908	ENSG00000230910	ENSG00000230911	ENSG00000230912	ENSG00000230913	ENSG00000230914	ENSG00000230916	ENSG00000230918	ENSG00000230920	ENSG00000230921	ENSG00000230922	ENSG00000230923	ENSG00000230925	ENSG00000230926	ENSG00000230927	ENSG00000230928	ENSG00000230929	ENSG00000230931	ENSG00000230932	ENSG00000230934	ENSG00000230935	ENSG00000230936	ENSG00000230937	ENSG00000230939	ENSG00000230940	ENSG00000230941	ENSG00000230942	ENSG00000230943	ENSG00000230944	ENSG00000230945	ENSG00000230946	ENSG00000230947	ENSG00000230948	ENSG00000230950	ENSG00000230951	ENSG00000230952	ENSG00000230953	ENSG00000230955	ENSG00000230956	ENSG00000230958	ENSG00000230960	ENSG00000230962	ENSG00000230964	ENSG00000230965	ENSG00000230967	ENSG00000230968	ENSG00000230969	ENSG00000230970	ENSG00000230971	ENSG00000230972	ENSG00000230973	ENSG00000230975	ENSG00000230977	ENSG00000230978	ENSG00000230979	ENSG00000230980	ENSG00000230981	ENSG00000230982	ENSG00000230986	ENSG00000230987	ENSG00000230988	ENSG00000230990	ENSG00000230991	ENSG00000230992	ENSG00000230993	ENSG00000230994	ENSG00000230997	ENSG00000230998	ENSG00000230999	ENSG00000231001	ENSG00000231004	ENSG00000231005	ENSG00000231006	ENSG00000231007	ENSG00000231009	ENSG00000231010	ENSG00000231011	ENSG00000231013	ENSG00000231015	ENSG00000231017	ENSG00000231018	ENSG00000231019	ENSG00000231020	ENSG00000231022	ENSG00000231023	ENSG00000231024	ENSG00000231025	ENSG00000231026	ENSG00000231027	ENSG00000231028	ENSG00000231029	ENSG00000231032	ENSG00000231034	ENSG00000231035	ENSG00000231039	ENSG00000231040	ENSG00000231043	ENSG00000231046	ENSG00000231047	ENSG00000231049	ENSG00000231050	ENSG00000231052	ENSG00000231053	ENSG00000231054	ENSG00000231056	ENSG00000231057	ENSG00000231058	ENSG00000231060	ENSG00000231061	ENSG00000231062	ENSG00000231063	ENSG00000231064	ENSG00000231066	ENSG00000231069	ENSG00000231070	ENSG00000231071	ENSG00000231072	ENSG00000231073	ENSG00000231074	ENSG00000231077	ENSG00000231078	ENSG00000231079	ENSG00000231080	ENSG00000231081	ENSG00000231082	ENSG00000231083	ENSG00000231084	ENSG00000231086	ENSG00000231087	ENSG00000231090	ENSG00000231091	ENSG00000231092	ENSG00000231093	ENSG00000231095	ENSG00000231096	ENSG00000231098	ENSG00000231099	ENSG00000231100	ENSG00000231102	ENSG00000231103	ENSG00000231104	ENSG00000231105	ENSG00000231106	ENSG00000231107	ENSG00000231108	ENSG00000231110	ENSG00000231111	ENSG00000231112	ENSG00000231113	ENSG00000231114	ENSG00000231119	ENSG00000231120	ENSG00000231121	ENSG00000231123	ENSG00000231124	ENSG00000231125	ENSG00000231128	ENSG00000231130	ENSG00000231131	ENSG00000231132	ENSG00000231133	ENSG00000231134	ENSG00000231136	ENSG00000231137	ENSG00000231138	ENSG00000231139	ENSG00000231140	ENSG00000231141	ENSG00000231143	ENSG00000231144	ENSG00000231147	ENSG00000231148	ENSG00000231149	ENSG00000231150	ENSG00000231152	ENSG00000231153	ENSG00000231154	ENSG00000231156	ENSG00000231158	ENSG00000231159	ENSG00000231160	ENSG00000231162	ENSG00000231163	ENSG00000231164	ENSG00000231165	ENSG00000231166	ENSG00000231167	ENSG00000231169	ENSG00000231170	ENSG00000231172	ENSG00000231173	ENSG00000231175	ENSG00000231177	ENSG00000231178	ENSG00000231181	ENSG00000231182	ENSG00000231183	ENSG00000231184	ENSG00000231185	ENSG00000231187	ENSG00000231188	ENSG00000231189	ENSG00000231191	ENSG00000231193	ENSG00000231194	ENSG00000231195	ENSG00000231196	ENSG00000231198	ENSG00000231199	ENSG00000231200	ENSG00000231201	ENSG00000231202	ENSG00000231203	ENSG00000231204	ENSG00000231205	ENSG00000231206	ENSG00000231207	ENSG00000231208	ENSG00000231209	ENSG00000231210	ENSG00000231211	ENSG00000231212	ENSG00000231216	ENSG00000231217	ENSG00000231219	ENSG00000231221	ENSG00000231222	ENSG00000231226	ENSG00000231227	ENSG00000231228	ENSG00000231229	ENSG00000231231	ENSG00000231232	ENSG00000231233	ENSG00000231234	ENSG00000231235	ENSG00000231236	ENSG00000231237	ENSG00000231238	ENSG00000231240	ENSG00000231241	ENSG00000231242	ENSG00000231243	ENSG00000231244	ENSG00000231245	ENSG00000231246	ENSG00000231248	ENSG00000231249	ENSG00000231251	ENSG00000231252	ENSG00000231253	ENSG00000231254	ENSG00000231255	ENSG00000231258	ENSG00000231259	ENSG00000231261	ENSG00000231264	ENSG00000231265	ENSG00000231266	ENSG00000231267	ENSG00000231269	ENSG00000231270	ENSG00000231271	ENSG00000231272	ENSG00000231273	ENSG00000231276	ENSG00000231278	ENSG00000231280	ENSG00000231283	ENSG00000231289	ENSG00000231290	ENSG00000231291	ENSG00000231292	ENSG00000231293	ENSG00000231294	ENSG00000231295	ENSG00000231296	ENSG00000231297	ENSG00000231298	ENSG00000231299	ENSG00000231300	ENSG00000231301	ENSG00000231302	ENSG00000231304	ENSG00000231305	ENSG00000231307	ENSG00000231308	ENSG00000231310	ENSG00000231311	ENSG00000231312	ENSG00000231313	ENSG00000231315	ENSG00000231316	ENSG00000231317	ENSG00000231322	ENSG00000231324	ENSG00000231326	ENSG00000231327	ENSG00000231328	ENSG00000231329	ENSG00000231331	ENSG00000231332	ENSG00000231333	ENSG00000231334	ENSG00000231335	ENSG00000231336	ENSG00000231340	ENSG00000231341	ENSG00000231342	ENSG00000231344	ENSG00000231345	ENSG00000231346	ENSG00000231349	ENSG00000231351	ENSG00000231353	ENSG00000231355	ENSG00000231356	ENSG00000231357	ENSG00000231358	ENSG00000231359	ENSG00000231361	ENSG00000231362	ENSG00000231363	ENSG00000231364	ENSG00000231365	ENSG00000231366	ENSG00000231367	ENSG00000231368	ENSG00000231369	ENSG00000231371	ENSG00000231373	ENSG00000231374	ENSG00000231375	ENSG00000231376	ENSG00000231378	ENSG00000231379	ENSG00000231381	ENSG00000231382	ENSG00000231383	ENSG00000231384	ENSG00000231386	ENSG00000231388	ENSG00000231390	ENSG00000231391	ENSG00000231392	ENSG00000231393	ENSG00000231394	ENSG00000231395	ENSG00000231397	ENSG00000231398	ENSG00000231399	ENSG00000231401	ENSG00000231402	ENSG00000231403	ENSG00000231404	ENSG00000231405	ENSG00000231407	ENSG00000231409	ENSG00000231411	ENSG00000231412	ENSG00000231413	ENSG00000231414	ENSG00000231416	ENSG00000231417	ENSG00000231418	ENSG00000231419	ENSG00000231420	ENSG00000231421	ENSG00000231422	ENSG00000231423	ENSG00000231424	ENSG00000231426	ENSG00000231427	ENSG00000231428	ENSG00000231429	ENSG00000231431	ENSG00000231434	ENSG00000231435	ENSG00000231436	ENSG00000231437	ENSG00000231439	ENSG00000231440	ENSG00000231441	ENSG00000231442	ENSG00000231443	ENSG00000231445	ENSG00000231447	ENSG00000231448	ENSG00000231449	ENSG00000231453	ENSG00000231454	ENSG00000231457	ENSG00000231458	ENSG00000231459	ENSG00000231460	ENSG00000231461	ENSG00000231464	ENSG00000231465	ENSG00000231466	ENSG00000231467	ENSG00000231468	ENSG00000231470	ENSG00000231471	ENSG00000231473	ENSG00000231475	ENSG00000231476	ENSG00000231477	ENSG00000231478	ENSG00000231480	ENSG00000231481	ENSG00000231482	ENSG00000231483	ENSG00000231484	ENSG00000231485	ENSG00000231486	ENSG00000231487	ENSG00000231489	ENSG00000231490	ENSG00000231491	ENSG00000231492	ENSG00000231494	ENSG00000231495	ENSG00000231496	ENSG00000231501	ENSG00000231503	ENSG00000231504	ENSG00000231505	ENSG00000231507	ENSG00000231508	ENSG00000231509	ENSG00000231510	ENSG00000231511	ENSG00000231512	ENSG00000231513	ENSG00000231514	ENSG00000231515	ENSG00000231516	ENSG00000231517	ENSG00000231518	ENSG00000231519	ENSG00000231521	ENSG00000231523	ENSG00000231525	ENSG00000231527	ENSG00000231528	ENSG00000231529	ENSG00000231530	ENSG00000231531	ENSG00000231532	ENSG00000231533	ENSG00000231534	ENSG00000231535	ENSG00000231536	ENSG00000231537	ENSG00000231538	ENSG00000231539	ENSG00000231540	ENSG00000231541	ENSG00000231542	ENSG00000231544	ENSG00000231546	ENSG00000231547	ENSG00000231548	ENSG00000231549	ENSG00000231550	ENSG00000231551	ENSG00000231552	ENSG00000231553	ENSG00000231556	ENSG00000231557	ENSG00000231559	ENSG00000231560	ENSG00000231561	ENSG00000231562	ENSG00000231563	ENSG00000231564	ENSG00000231565	ENSG00000231566	ENSG00000231567	ENSG00000231568	ENSG00000231569	ENSG00000231570	ENSG00000231574	ENSG00000231575	ENSG00000231576	ENSG00000231577	ENSG00000231578	ENSG00000231579	ENSG00000231581	ENSG00000231582	ENSG00000231583	ENSG00000231584	ENSG00000231585	ENSG00000231586	ENSG00000231587	ENSG00000231588	ENSG00000231589	ENSG00000231590	ENSG00000231593	ENSG00000231595	ENSG00000231597	ENSG00000231599	ENSG00000231600	ENSG00000231601	ENSG00000231603	ENSG00000231604	ENSG00000231605	ENSG00000231606	ENSG00000231607	ENSG00000231609	ENSG00000231610	ENSG00000231611	ENSG00000231612	ENSG00000231613	ENSG00000231615	ENSG00000231616	ENSG00000231619	ENSG00000231620	ENSG00000231621	ENSG00000231622	ENSG00000231625	ENSG00000231626	ENSG00000231628	ENSG00000231630	ENSG00000231632	ENSG00000231633	ENSG00000231635	ENSG00000231636	ENSG00000231638	ENSG00000231643	ENSG00000231645	ENSG00000231646	ENSG00000231648	ENSG00000231649	ENSG00000231650	ENSG00000231651	ENSG00000231652	ENSG00000231653	ENSG00000231654	ENSG00000231655	ENSG00000231656	ENSG00000231660	ENSG00000231662	ENSG00000231663	ENSG00000231665	ENSG00000231666	ENSG00000231667	ENSG00000231668	ENSG00000231669	ENSG00000231671	ENSG00000231674	ENSG00000231675	ENSG00000231678	ENSG00000231680	ENSG00000231681	ENSG00000231682	ENSG00000231683	ENSG00000231684	ENSG00000231686	ENSG00000231688	ENSG00000231689	ENSG00000231690	ENSG00000231691	ENSG00000231694	ENSG00000231697	ENSG00000231698	ENSG00000231699	ENSG00000231700	ENSG00000231701	ENSG00000231702	ENSG00000231703	ENSG00000231704	ENSG00000231705	ENSG00000231706	ENSG00000231707	ENSG00000231709	ENSG00000231711	ENSG00000231712	ENSG00000231713	ENSG00000231714	ENSG00000231715	ENSG00000231716	ENSG00000231718	ENSG00000231720	ENSG00000231721	ENSG00000231722	ENSG00000231723	ENSG00000231724	ENSG00000231725	ENSG00000231726	ENSG00000231728	ENSG00000231729	ENSG00000231731	ENSG00000231734	ENSG00000231735	ENSG00000231739	ENSG00000231740	ENSG00000231741	ENSG00000231742	ENSG00000231743	ENSG00000231744	ENSG00000231747	ENSG00000231748	ENSG00000231749	ENSG00000231750	ENSG00000231752	ENSG00000231754	ENSG00000231755	ENSG00000231756	ENSG00000231757	ENSG00000231758	ENSG00000231760	ENSG00000231762	ENSG00000231763	ENSG00000231764	ENSG00000231765	ENSG00000231766	ENSG00000231767	ENSG00000231768	ENSG00000231769	ENSG00000231770	ENSG00000231771	ENSG00000231772	ENSG00000231774	ENSG00000231775	ENSG00000231776	ENSG00000231777	ENSG00000231780	ENSG00000231781	ENSG00000231782	ENSG00000231784	ENSG00000231787	ENSG00000231788	ENSG00000231789	ENSG00000231791	ENSG00000231793	ENSG00000231794	ENSG00000231795	ENSG00000231799	ENSG00000231801	ENSG00000231802	ENSG00000231804	ENSG00000231806	ENSG00000231808	ENSG00000231809	ENSG00000231810	ENSG00000231811	ENSG00000231812	ENSG00000231813	ENSG00000231814	ENSG00000231815	ENSG00000231816	ENSG00000231817	ENSG00000231821	ENSG00000231822	ENSG00000231826	ENSG00000231827	ENSG00000231829	ENSG00000231830	ENSG00000231831	ENSG00000231837	ENSG00000231838	ENSG00000231839	ENSG00000231840	ENSG00000231841	ENSG00000231842	ENSG00000231845	ENSG00000231846	ENSG00000231848	ENSG00000231849	ENSG00000231851	ENSG00000231855	ENSG00000231856	ENSG00000231857	ENSG00000231858	ENSG00000231859	ENSG00000231862	ENSG00000231863	ENSG00000231864	ENSG00000231865	ENSG00000231866	ENSG00000231867	ENSG00000231868	ENSG00000231870	ENSG00000231871	ENSG00000231873	ENSG00000231874	ENSG00000231875	ENSG00000231876	ENSG00000231877	ENSG00000231878	ENSG00000231879	ENSG00000231881	ENSG00000231882	ENSG00000231883	ENSG00000231884	ENSG00000231888	ENSG00000231889	ENSG00000231890	ENSG00000231892	ENSG00000231894	ENSG00000231896	ENSG00000231897	ENSG00000231898	ENSG00000231900	ENSG00000231901	ENSG00000231902	ENSG00000231903	ENSG00000231905	ENSG00000231906	ENSG00000231907	ENSG00000231908	ENSG00000231909	ENSG00000231910	ENSG00000231911	ENSG00000231912	ENSG00000231913	ENSG00000231914	ENSG00000231915	ENSG00000231916	ENSG00000231918	ENSG00000231920	ENSG00000231922	ENSG00000231923	ENSG00000231926	ENSG00000231927	ENSG00000231929	ENSG00000231930	ENSG00000231931	ENSG00000231933	ENSG00000231934	ENSG00000231937	ENSG00000231940	ENSG00000231942	ENSG00000231943	ENSG00000231944	ENSG00000231947	ENSG00000231948	ENSG00000231949	ENSG00000231951	ENSG00000231952	ENSG00000231953	ENSG00000231954	ENSG00000231955	ENSG00000231956	ENSG00000231957	ENSG00000231961	ENSG00000231962	ENSG00000231963	ENSG00000231964	ENSG00000231965	ENSG00000231966	ENSG00000231967	ENSG00000231969	ENSG00000231970	ENSG00000231971	ENSG00000231976	ENSG00000231977	ENSG00000231978	ENSG00000231979	ENSG00000231980	ENSG00000231981	ENSG00000231982	ENSG00000231983	ENSG00000231984	ENSG00000231985	ENSG00000231986	ENSG00000231987	ENSG00000231988	ENSG00000231989	ENSG00000231990	ENSG00000231991	ENSG00000231992	ENSG00000231993	ENSG00000231995	ENSG00000231996	ENSG00000231999	ENSG00000232000	ENSG00000232001	ENSG00000232002	ENSG00000232003	ENSG00000232004	ENSG00000232006	ENSG00000232009	ENSG00000232010	ENSG00000232014	ENSG00000232015	ENSG00000232018	ENSG00000232019	ENSG00000232021	ENSG00000232022	ENSG00000232023	ENSG00000232024	ENSG00000232025	ENSG00000232027	ENSG00000232028	ENSG00000232029	ENSG00000232030	ENSG00000232031	ENSG00000232032	ENSG00000232034	ENSG00000232035	ENSG00000232036	ENSG00000232037	ENSG00000232039	ENSG00000232041	ENSG00000232042	ENSG00000232043	ENSG00000232044	ENSG00000232046	ENSG00000232048	ENSG00000232050	ENSG00000232053	ENSG00000232054	ENSG00000232057	ENSG00000232058	ENSG00000232059	ENSG00000232060	ENSG00000232063	ENSG00000232064	ENSG00000232065	ENSG00000232068	ENSG00000232069	ENSG00000232072	ENSG00000232073	ENSG00000232075	ENSG00000232077	ENSG00000232079	ENSG00000232080	ENSG00000232081	ENSG00000232082	ENSG00000232083	ENSG00000232084	ENSG00000232085	ENSG00000232086	ENSG00000232087	ENSG00000232089	ENSG00000232090	ENSG00000232091	ENSG00000232093	ENSG00000232096	ENSG00000232097	ENSG00000232098	ENSG00000232100	ENSG00000232101	ENSG00000232102	ENSG00000232104	ENSG00000232105	ENSG00000232109	ENSG00000232110	ENSG00000232111	ENSG00000232113	ENSG00000232114	ENSG00000232115	ENSG00000232116	ENSG00000232117	ENSG00000232118	ENSG00000232120	ENSG00000232121	ENSG00000232124	ENSG00000232128	ENSG00000232129	ENSG00000232130	ENSG00000232131	ENSG00000232132	ENSG00000232133	ENSG00000232134	ENSG00000232135	ENSG00000232136	ENSG00000232138	ENSG00000232139	ENSG00000232140	ENSG00000232142	ENSG00000232144	ENSG00000232145	ENSG00000232148	ENSG00000232149	ENSG00000232150	ENSG00000232151	ENSG00000232153	ENSG00000232154	ENSG00000232155	ENSG00000232158	ENSG00000232159	ENSG00000232160	ENSG00000232161	ENSG00000232162	ENSG00000232163	ENSG00000232164	ENSG00000232165	ENSG00000232166	ENSG00000232167	ENSG00000232168	ENSG00000232170	ENSG00000232172	ENSG00000232173	ENSG00000232174	ENSG00000232175	ENSG00000232176	ENSG00000232177	ENSG00000232179	ENSG00000232183	ENSG00000232184	ENSG00000232185	ENSG00000232186	ENSG00000232187	ENSG00000232188	ENSG00000232190	ENSG00000232192	ENSG00000232193	ENSG00000232194	ENSG00000232195	ENSG00000232197	ENSG00000232198	ENSG00000232199	ENSG00000232200	ENSG00000232202	ENSG00000232203	ENSG00000232204	ENSG00000232205	ENSG00000232208	ENSG00000232210	ENSG00000232211	ENSG00000232212	ENSG00000232214	ENSG00000232215	ENSG00000232216	ENSG00000232217	ENSG00000232218	ENSG00000232220	ENSG00000232222	ENSG00000232223	ENSG00000232224	ENSG00000232225	ENSG00000232226	ENSG00000232227	ENSG00000232228	ENSG00000232229	ENSG00000232230	ENSG00000232233	ENSG00000232234	ENSG00000232235	ENSG00000232236	ENSG00000232238	ENSG00000232239	ENSG00000232240	ENSG00000232241	ENSG00000232242	ENSG00000232243	ENSG00000232245	ENSG00000232249	ENSG00000232252	ENSG00000232254	ENSG00000232259	ENSG00000232260	ENSG00000232261	ENSG00000232265	ENSG00000232267	ENSG00000232270	ENSG00000232271	ENSG00000232273	ENSG00000232274	ENSG00000232277	ENSG00000232279	ENSG00000232281	ENSG00000232282	ENSG00000232283	ENSG00000232284	ENSG00000232285	ENSG00000232286	ENSG00000232287	ENSG00000232290	ENSG00000232292	ENSG00000232293	ENSG00000232294	ENSG00000232295	ENSG00000232296	ENSG00000232298	ENSG00000232299	ENSG00000232300	ENSG00000232301	ENSG00000232303	ENSG00000232305	ENSG00000232306	ENSG00000232307	ENSG00000232309	ENSG00000232310	ENSG00000232311	ENSG00000232314	ENSG00000232316	ENSG00000232317	ENSG00000232320	ENSG00000232324	ENSG00000232325	ENSG00000232327	ENSG00000232328	ENSG00000232332	ENSG00000232333	ENSG00000232334	ENSG00000232335	ENSG00000232336	ENSG00000232337	ENSG00000232338	ENSG00000232341	ENSG00000232342	ENSG00000232344	ENSG00000232346	ENSG00000232347	ENSG00000232348	ENSG00000232349	ENSG00000232350	ENSG00000232352	ENSG00000232353	ENSG00000232354	ENSG00000232355	ENSG00000232358	ENSG00000232359	ENSG00000232360	ENSG00000232361	ENSG00000232362	ENSG00000232363	ENSG00000232366	ENSG00000232368	ENSG00000232369	ENSG00000232370	ENSG00000232372	ENSG00000232373	ENSG00000232374	ENSG00000232375	ENSG00000232377	ENSG00000232378	ENSG00000232379	ENSG00000232380	ENSG00000232381	ENSG00000232383	ENSG00000232384	ENSG00000232385	ENSG00000232386	ENSG00000232387	ENSG00000232388	ENSG00000232389	ENSG00000232390	ENSG00000232391	ENSG00000232392	ENSG00000232393	ENSG00000232394	ENSG00000232395	ENSG00000232396	ENSG00000232398	ENSG00000232400	ENSG00000232401	ENSG00000232403	ENSG00000232406	ENSG00000232407	ENSG00000232408	ENSG00000232409	ENSG00000232411	ENSG00000232412	ENSG00000232413	ENSG00000232415	ENSG00000232416	ENSG00000232418	ENSG00000232419	ENSG00000232420	ENSG00000232422	ENSG00000232424	ENSG00000232426	ENSG00000232429	ENSG00000232430	ENSG00000232431	ENSG00000232433	ENSG00000232436	ENSG00000232437	ENSG00000232438	ENSG00000232439	ENSG00000232442	ENSG00000232444	ENSG00000232445	ENSG00000232446	ENSG00000232447	ENSG00000232448	ENSG00000232450	ENSG00000232451	ENSG00000232453	ENSG00000232454	ENSG00000232455	ENSG00000232456	ENSG00000232457	ENSG00000232458	ENSG00000232459	ENSG00000232460	ENSG00000232461	ENSG00000232462	ENSG00000232463	ENSG00000232464	ENSG00000232465	ENSG00000232466	ENSG00000232467	ENSG00000232470	ENSG00000232471	ENSG00000232472	ENSG00000232474	ENSG00000232475	ENSG00000232479	ENSG00000232480	ENSG00000232482	ENSG00000232485	ENSG00000232486	ENSG00000232487	ENSG00000232489	ENSG00000232490	ENSG00000232491	ENSG00000232492	ENSG00000232493	ENSG00000232494	ENSG00000232495	ENSG00000232496	ENSG00000232497	ENSG00000232498	ENSG00000232499	ENSG00000232500	ENSG00000232502	ENSG00000232503	ENSG00000232504	ENSG00000232505	ENSG00000232508	ENSG00000232511	ENSG00000232512	ENSG00000232514	ENSG00000232515	ENSG00000232517	ENSG00000232518	ENSG00000232519	ENSG00000232520	ENSG00000232522	ENSG00000232524	ENSG00000232525	ENSG00000232526	ENSG00000232527	ENSG00000232528	ENSG00000232529	ENSG00000232530	ENSG00000232531	ENSG00000232532	ENSG00000232533	ENSG00000232535	ENSG00000232536	ENSG00000232537	ENSG00000232539	ENSG00000232540	ENSG00000232542	ENSG00000232543	ENSG00000232545	ENSG00000232546	ENSG00000232547	ENSG00000232548	ENSG00000232549	ENSG00000232551	ENSG00000232553	ENSG00000232554	ENSG00000232555	ENSG00000232556	ENSG00000232557	ENSG00000232558	ENSG00000232559	ENSG00000232561	ENSG00000232562	ENSG00000232563	ENSG00000232564	ENSG00000232567	ENSG00000232568	ENSG00000232571	ENSG00000232573	ENSG00000232576	ENSG00000232578	ENSG00000232579	ENSG00000232581	ENSG00000232582	ENSG00000232583	ENSG00000232584	ENSG00000232585	ENSG00000232586	ENSG00000232587	ENSG00000232590	ENSG00000232591	ENSG00000232593	ENSG00000232594	ENSG00000232595	ENSG00000232596	ENSG00000232597	ENSG00000232598	ENSG00000232599	ENSG00000232600	ENSG00000232601	ENSG00000232603	ENSG00000232604	ENSG00000232605	ENSG00000232606	ENSG00000232608	ENSG00000232610	ENSG00000232611	ENSG00000232612	ENSG00000232613	ENSG00000232614	ENSG00000232615	ENSG00000232617	ENSG00000232618	ENSG00000232620	ENSG00000232621	ENSG00000232622	ENSG00000232623	ENSG00000232624	ENSG00000232625	ENSG00000232626	ENSG00000232627	ENSG00000232628	ENSG00000232630	ENSG00000232631	ENSG00000232633	ENSG00000232634	ENSG00000232636	ENSG00000232637	ENSG00000232638	ENSG00000232640	ENSG00000232642	ENSG00000232643	ENSG00000232644	ENSG00000232645	ENSG00000232646	ENSG00000232647	ENSG00000232648	ENSG00000232650	ENSG00000232654	ENSG00000232655	ENSG00000232656	ENSG00000232658	ENSG00000232661	ENSG00000232662	ENSG00000232663	ENSG00000232664	ENSG00000232665	ENSG00000232667	ENSG00000232668	ENSG00000232672	ENSG00000232675	ENSG00000232676	ENSG00000232677	ENSG00000232678	ENSG00000232679	ENSG00000232680	ENSG00000232682	ENSG00000232684	ENSG00000232685	ENSG00000232686	ENSG00000232687	ENSG00000232688	ENSG00000232689	ENSG00000232690	ENSG00000232692	ENSG00000232693	ENSG00000232694	ENSG00000232695	ENSG00000232696	ENSG00000232698	ENSG00000232699	ENSG00000232701	ENSG00000232702	ENSG00000232703	ENSG00000232704	ENSG00000232706	ENSG00000232707	ENSG00000232709	ENSG00000232710	ENSG00000232712	ENSG00000232713	ENSG00000232714	ENSG00000232715	ENSG00000232716	ENSG00000232717	ENSG00000232718	ENSG00000232719	ENSG00000232721	ENSG00000232722	ENSG00000232723	ENSG00000232724	ENSG00000232725	ENSG00000232727	ENSG00000232728	ENSG00000232729	ENSG00000232730	ENSG00000232732	ENSG00000232734	ENSG00000232735	ENSG00000232736	ENSG00000232738	ENSG00000232739	ENSG00000232740	ENSG00000232742	ENSG00000232743	ENSG00000232744	ENSG00000232745	ENSG00000232746	ENSG00000232747	ENSG00000232749	ENSG00000232750	ENSG00000232751	ENSG00000232752	ENSG00000232753	ENSG00000232754	ENSG00000232755	ENSG00000232756	ENSG00000232757	ENSG00000232759	ENSG00000232760	ENSG00000232762	ENSG00000232764	ENSG00000232765	ENSG00000232766	ENSG00000232767	ENSG00000232768	ENSG00000232771	ENSG00000232772	ENSG00000232773	ENSG00000232775	ENSG00000232777	ENSG00000232778	ENSG00000232780	ENSG00000232783	ENSG00000232784	ENSG00000232786	ENSG00000232787	ENSG00000232788	ENSG00000232789	ENSG00000232790	ENSG00000232791	ENSG00000232792	ENSG00000232793	ENSG00000232794	ENSG00000232795	ENSG00000232797	ENSG00000232798	ENSG00000232799	ENSG00000232800	ENSG00000232801	ENSG00000232803	ENSG00000232805	ENSG00000232806	ENSG00000232807	ENSG00000232808	ENSG00000232809	ENSG00000232811	ENSG00000232812	ENSG00000232813	ENSG00000232814	ENSG00000232815	ENSG00000232817	ENSG00000232818	ENSG00000232821	ENSG00000232823	ENSG00000232824	ENSG00000232825	ENSG00000232827	ENSG00000232828	ENSG00000232829	ENSG00000232830	ENSG00000232832	ENSG00000232834	ENSG00000232835	ENSG00000232837	ENSG00000232841	ENSG00000232842	ENSG00000232843	ENSG00000232845	ENSG00000232846	ENSG00000232848	ENSG00000232849	ENSG00000232851	ENSG00000232852	ENSG00000232853	ENSG00000232855	ENSG00000232856	ENSG00000232857	ENSG00000232858	ENSG00000232860	ENSG00000232862	ENSG00000232863	ENSG00000232864	ENSG00000232867	ENSG00000232868	ENSG00000232869	ENSG00000232871	ENSG00000232872	ENSG00000232873	ENSG00000232874	ENSG00000232875	ENSG00000232876	ENSG00000232878	ENSG00000232879	ENSG00000232880	ENSG00000232881	ENSG00000232882	ENSG00000232883	ENSG00000232884	ENSG00000232885	ENSG00000232886	ENSG00000232887	ENSG00000232888	ENSG00000232889	ENSG00000232891	ENSG00000232892	ENSG00000232893	ENSG00000232894	ENSG00000232895	ENSG00000232896	ENSG00000232897	ENSG00000232899	ENSG00000232900	ENSG00000232901	ENSG00000232903	ENSG00000232905	ENSG00000232906	ENSG00000232907	ENSG00000232908	ENSG00000232909	ENSG00000232910	ENSG00000232912	ENSG00000232913	ENSG00000232914	ENSG00000232915	ENSG00000232916	ENSG00000232917	ENSG00000232918	ENSG00000232920	ENSG00000232922	ENSG00000232924	ENSG00000232925	ENSG00000232926	ENSG00000232927	ENSG00000232928	ENSG00000232930	ENSG00000232931	ENSG00000232932	ENSG00000232934	ENSG00000232935	ENSG00000232936	ENSG00000232937	ENSG00000232938	ENSG00000232939	ENSG00000232940	ENSG00000232942	ENSG00000232943	ENSG00000232944	ENSG00000232946	ENSG00000232947	ENSG00000232949	ENSG00000232950	ENSG00000232951	ENSG00000232952	ENSG00000232953	ENSG00000232954	ENSG00000232956	ENSG00000232958	ENSG00000232959	ENSG00000232963	ENSG00000232964	ENSG00000232965	ENSG00000232968	ENSG00000232969	ENSG00000232970	ENSG00000232971	ENSG00000232973	ENSG00000232975	ENSG00000232976	ENSG00000232977	ENSG00000232978	ENSG00000232979	ENSG00000232981	ENSG00000232982	ENSG00000232983	ENSG00000232985	ENSG00000232986	ENSG00000232987	ENSG00000232989	ENSG00000232990	ENSG00000232991	ENSG00000232992	ENSG00000232993	ENSG00000232994	ENSG00000232995	ENSG00000232998	ENSG00000232999	ENSG00000233002	ENSG00000233003	ENSG00000233005	ENSG00000233006	ENSG00000233007	ENSG00000233008	ENSG00000233009	ENSG00000233010	ENSG00000233011	ENSG00000233012	ENSG00000233013	ENSG00000233014	ENSG00000233015	ENSG00000233016	ENSG00000233017	ENSG00000233018	ENSG00000233020	ENSG00000233021	ENSG00000233022	ENSG00000233025	ENSG00000233026	ENSG00000233028	ENSG00000233029	ENSG00000233030	ENSG00000233031	ENSG00000233033	ENSG00000233036	ENSG00000233037	ENSG00000233038	ENSG00000233039	ENSG00000233040	ENSG00000233044	ENSG00000233045	ENSG00000233047	ENSG00000233048	ENSG00000233052	ENSG00000233055	ENSG00000233056	ENSG00000233057	ENSG00000233058	ENSG00000233059	ENSG00000233060	ENSG00000233061	ENSG00000233063	ENSG00000233064	ENSG00000233067	ENSG00000233068	ENSG00000233069	ENSG00000233070	ENSG00000233071	ENSG00000233072	ENSG00000233073	ENSG00000233074	ENSG00000233075	ENSG00000233077	ENSG00000233078	ENSG00000233079	ENSG00000233080	ENSG00000233081	ENSG00000233082	ENSG00000233083	ENSG00000233084	ENSG00000233085	ENSG00000233086	ENSG00000233087	ENSG00000233090	ENSG00000233093	ENSG00000233096	ENSG00000233098	ENSG00000233099	ENSG00000233101	ENSG00000233103	ENSG00000233104	ENSG00000233105	ENSG00000233106	ENSG00000233107	ENSG00000233108	ENSG00000233109	ENSG00000233110	ENSG00000233111	ENSG00000233114	ENSG00000233115	ENSG00000233117	ENSG00000233118	ENSG00000233120	ENSG00000233121	ENSG00000233122	ENSG00000233123	ENSG00000233124	ENSG00000233125	ENSG00000233126	ENSG00000233128	ENSG00000233129	ENSG00000233131	ENSG00000233132	ENSG00000233133	ENSG00000233134	ENSG00000233135	ENSG00000233137	ENSG00000233138	ENSG00000233139	ENSG00000233143	ENSG00000233144	ENSG00000233145	ENSG00000233146	ENSG00000233147	ENSG00000233148	ENSG00000233153	ENSG00000233154	ENSG00000233155	ENSG00000233156	ENSG00000233157	ENSG00000233158	ENSG00000233159	ENSG00000233162	ENSG00000233163	ENSG00000233165	ENSG00000233167	ENSG00000233170	ENSG00000233171	ENSG00000233172	ENSG00000233173	ENSG00000233175	ENSG00000233176	ENSG00000233177	ENSG00000233178	ENSG00000233179	ENSG00000233183	ENSG00000233184	ENSG00000233186	ENSG00000233189	ENSG00000233190	ENSG00000233191	ENSG00000233193	ENSG00000233196	ENSG00000233197	ENSG00000233200	ENSG00000233202	ENSG00000233203	ENSG00000233204	ENSG00000233205	ENSG00000233206	ENSG00000233207	ENSG00000233208	ENSG00000233211	ENSG00000233213	ENSG00000233214	ENSG00000233215	ENSG00000233216	ENSG00000233217	ENSG00000233218	ENSG00000233219	ENSG00000233220	ENSG00000233221	ENSG00000233222	ENSG00000233223	ENSG00000233225	ENSG00000233228	ENSG00000233229	ENSG00000233230	ENSG00000233231	ENSG00000233234	ENSG00000233235	ENSG00000233236	ENSG00000233237	ENSG00000233238	ENSG00000233242	ENSG00000233243	ENSG00000233244	ENSG00000233246	ENSG00000233247	ENSG00000233248	ENSG00000233250	ENSG00000233251	ENSG00000233252	ENSG00000233254	ENSG00000233255	ENSG00000233256	ENSG00000233258	ENSG00000233259	ENSG00000233260	ENSG00000233261	ENSG00000233262	ENSG00000233263	ENSG00000233264	ENSG00000233265	ENSG00000233266	ENSG00000233268	ENSG00000233270	ENSG00000233271	ENSG00000233272	ENSG00000233273	ENSG00000233275	ENSG00000233277	ENSG00000233278	ENSG00000233283	ENSG00000233285	ENSG00000233286	ENSG00000233287	ENSG00000233288	ENSG00000233290	ENSG00000233291	ENSG00000233292	ENSG00000233293	ENSG00000233295	ENSG00000233296	ENSG00000233297	ENSG00000233299	ENSG00000233300	ENSG00000233301	ENSG00000233303	ENSG00000233304	ENSG00000233306	ENSG00000233307	ENSG00000233308	ENSG00000233309	ENSG00000233311	ENSG00000233313	ENSG00000233316	ENSG00000233318	ENSG00000233319	ENSG00000233320	ENSG00000233321	ENSG00000233324	ENSG00000233325	ENSG00000233327	ENSG00000233328	ENSG00000233329	ENSG00000233330	ENSG00000233332	ENSG00000233333	ENSG00000233334	ENSG00000233335	ENSG00000233336	ENSG00000233337	ENSG00000233338	ENSG00000233339	ENSG00000233340	ENSG00000233342	ENSG00000233343	ENSG00000233347	ENSG00000233349	ENSG00000233351	ENSG00000233352	ENSG00000233353	ENSG00000233354	ENSG00000233355	ENSG00000233357	ENSG00000233358	ENSG00000233359	ENSG00000233360	ENSG00000233363	ENSG00000233364	ENSG00000233365	ENSG00000233366	ENSG00000233367	ENSG00000233368	ENSG00000233369	ENSG00000233370	ENSG00000233372	ENSG00000233373	ENSG00000233376	ENSG00000233377	ENSG00000233378	ENSG00000233379	ENSG00000233380	ENSG00000233381	ENSG00000233382	ENSG00000233383	ENSG00000233384	ENSG00000233385	ENSG00000233387	ENSG00000233388	ENSG00000233389	ENSG00000233392	ENSG00000233393	ENSG00000233394	ENSG00000233395	ENSG00000233396	ENSG00000233397	ENSG00000233399	ENSG00000233401	ENSG00000233402	ENSG00000233403	ENSG00000233405	ENSG00000233406	ENSG00000233407	ENSG00000233408	ENSG00000233409	ENSG00000233410	ENSG00000233411	ENSG00000233414	ENSG00000233415	ENSG00000233416	ENSG00000233417	ENSG00000233419	ENSG00000233420	ENSG00000233421	ENSG00000233423	ENSG00000233424	ENSG00000233425	ENSG00000233426	ENSG00000233427	ENSG00000233428	ENSG00000233429	ENSG00000233430	ENSG00000233431	ENSG00000233432	ENSG00000233433	ENSG00000233435	ENSG00000233437	ENSG00000233440	ENSG00000233441	ENSG00000233442	ENSG00000233444	ENSG00000233445	ENSG00000233446	ENSG00000233447	ENSG00000233448	ENSG00000233449	ENSG00000233451	ENSG00000233452	ENSG00000233454	ENSG00000233455	ENSG00000233456	ENSG00000233457	ENSG00000233459	ENSG00000233460	ENSG00000233461	ENSG00000233464	ENSG00000233467	ENSG00000233469	ENSG00000233470	ENSG00000233471	ENSG00000233472	ENSG00000233473	ENSG00000233476	ENSG00000233477	ENSG00000233478	ENSG00000233479	ENSG00000233480	ENSG00000233482	ENSG00000233483	ENSG00000233484	ENSG00000233485	ENSG00000233487	ENSG00000233488	ENSG00000233489	ENSG00000233491	ENSG00000233492	ENSG00000233494	ENSG00000233496	ENSG00000233497	ENSG00000233499	ENSG00000233501	ENSG00000233503	ENSG00000233508	ENSG00000233509	ENSG00000233511	ENSG00000233513	ENSG00000233514	ENSG00000233515	ENSG00000233516	ENSG00000233517	ENSG00000233518	ENSG00000233519	ENSG00000233521	ENSG00000233522	ENSG00000233523	ENSG00000233524	ENSG00000233526	ENSG00000233527	ENSG00000233528	ENSG00000233529	ENSG00000233531	ENSG00000233532	ENSG00000233533	ENSG00000233534	ENSG00000233535	ENSG00000233536	ENSG00000233537	ENSG00000233540	ENSG00000233541	ENSG00000233542	ENSG00000233543	ENSG00000233544	ENSG00000233545	ENSG00000233546	ENSG00000233547	ENSG00000233548	ENSG00000233549	ENSG00000233550	ENSG00000233551	ENSG00000233553	ENSG00000233554	ENSG00000233555	ENSG00000233557	ENSG00000233558	ENSG00000233559	ENSG00000233560	ENSG00000233562	ENSG00000233563	ENSG00000233565	ENSG00000233567	ENSG00000233569	ENSG00000233570	ENSG00000233571	ENSG00000233574	ENSG00000233575	ENSG00000233576	ENSG00000233577	ENSG00000233578	ENSG00000233579	ENSG00000233581	ENSG00000233583	ENSG00000233585	ENSG00000233586	ENSG00000233587	ENSG00000233588	ENSG00000233589	ENSG00000233590	ENSG00000233593	ENSG00000233594	ENSG00000233595	ENSG00000233597	ENSG00000233601	ENSG00000233602	ENSG00000233603	ENSG00000233605	ENSG00000233606	ENSG00000233607	ENSG00000233609	ENSG00000233610	ENSG00000233611	ENSG00000233613	ENSG00000233614	ENSG00000233615	ENSG00000233616	ENSG00000233619	ENSG00000233620	ENSG00000233621	ENSG00000233622	ENSG00000233623	ENSG00000233625	ENSG00000233626	ENSG00000233627	ENSG00000233628	ENSG00000233630	ENSG00000233631	ENSG00000233632	ENSG00000233633	ENSG00000233634	ENSG00000233635	ENSG00000233639	ENSG00000233640	ENSG00000233642	ENSG00000233643	ENSG00000233644	ENSG00000233645	ENSG00000233646	ENSG00000233647	ENSG00000233648	ENSG00000233651	ENSG00000233652	ENSG00000233653	ENSG00000233654	ENSG00000233655	ENSG00000233656	ENSG00000233659	ENSG00000233661	ENSG00000233662	ENSG00000233663	ENSG00000233664	ENSG00000233665	ENSG00000233668	ENSG00000233671	ENSG00000233672	ENSG00000233673	ENSG00000233674	ENSG00000233676	ENSG00000233677	ENSG00000233680	ENSG00000233681	ENSG00000233682	ENSG00000233683	ENSG00000233684	ENSG00000233685	ENSG00000233686	ENSG00000233688	ENSG00000233689	ENSG00000233690	ENSG00000233691	ENSG00000233693	ENSG00000233694	ENSG00000233695	ENSG00000233699	ENSG00000233702	ENSG00000233703	ENSG00000233705	ENSG00000233706	ENSG00000233707	ENSG00000233708	ENSG00000233709	ENSG00000233710	ENSG00000233711	ENSG00000233712	ENSG00000233713	ENSG00000233714	ENSG00000233715	ENSG00000233716	ENSG00000233717	ENSG00000233718	ENSG00000233719	ENSG00000233720	ENSG00000233721	ENSG00000233723	ENSG00000233724	ENSG00000233725	ENSG00000233727	ENSG00000233728	ENSG00000233729	ENSG00000233730	ENSG00000233731	ENSG00000233732	ENSG00000233733	ENSG00000233735	ENSG00000233737	ENSG00000233739	ENSG00000233740	ENSG00000233741	ENSG00000233742	ENSG00000233745	ENSG00000233746	ENSG00000233747	ENSG00000233750	ENSG00000233751	ENSG00000233752	ENSG00000233754	ENSG00000233755	ENSG00000233756	ENSG00000233757	ENSG00000233760	ENSG00000233762	ENSG00000233763	ENSG00000233764	ENSG00000233765	ENSG00000233766	ENSG00000233767	ENSG00000233771	ENSG00000233773	ENSG00000233774	ENSG00000233775	ENSG00000233776	ENSG00000233778	ENSG00000233780	ENSG00000233782	ENSG00000233783	ENSG00000233785	ENSG00000233786	ENSG00000233787	ENSG00000233791	ENSG00000233792	ENSG00000233796	ENSG00000233797	ENSG00000233798	ENSG00000233799	ENSG00000233800	ENSG00000233802	ENSG00000233805	ENSG00000233806	ENSG00000233807	ENSG00000233810	ENSG00000233814	ENSG00000233817	ENSG00000233818	ENSG00000233819	ENSG00000233820	ENSG00000233821	ENSG00000233823	ENSG00000233824	ENSG00000233825	ENSG00000233827	ENSG00000233829	ENSG00000233830	ENSG00000233832	ENSG00000233833	ENSG00000233834	ENSG00000233835	ENSG00000233836	ENSG00000233837	ENSG00000233838	ENSG00000233839	ENSG00000233840	ENSG00000233842	ENSG00000233843	ENSG00000233844	ENSG00000233845	ENSG00000233846	ENSG00000233847	ENSG00000233848	ENSG00000233849	ENSG00000233850	ENSG00000233851	ENSG00000233852	ENSG00000233854	ENSG00000233858	ENSG00000233859	ENSG00000233860	ENSG00000233861	ENSG00000233862	ENSG00000233864	ENSG00000233866	ENSG00000233867	ENSG00000233868	ENSG00000233869	ENSG00000233870	ENSG00000233871	ENSG00000233872	ENSG00000233873	ENSG00000233874	ENSG00000233875	ENSG00000233876	ENSG00000233877	ENSG00000233878	ENSG00000233880	ENSG00000233882	ENSG00000233884	ENSG00000233885	ENSG00000233887	ENSG00000233888	ENSG00000233891	ENSG00000233892	ENSG00000233893	ENSG00000233894	ENSG00000233895	ENSG00000233896	ENSG00000233899	ENSG00000233900	ENSG00000233901	ENSG00000233902	ENSG00000233903	ENSG00000233905	ENSG00000233906	ENSG00000233907	ENSG00000233908	ENSG00000233909	ENSG00000233910	ENSG00000233912	ENSG00000233913	ENSG00000233915	ENSG00000233916	ENSG00000233918	ENSG00000233919	ENSG00000233920	ENSG00000233921	ENSG00000233922	ENSG00000233924	ENSG00000233926	ENSG00000233928	ENSG00000233929	ENSG00000233930	ENSG00000233933	ENSG00000233934	ENSG00000233936	ENSG00000233937	ENSG00000233938	ENSG00000233939	ENSG00000233940	ENSG00000233941	ENSG00000233942	ENSG00000233943	ENSG00000233944	ENSG00000233945	ENSG00000233946	ENSG00000233947	ENSG00000233951	ENSG00000233952	ENSG00000233953	ENSG00000233954	ENSG00000233955	ENSG00000233956	ENSG00000233960	ENSG00000233961	ENSG00000233962	ENSG00000233963	ENSG00000233966	ENSG00000233967	ENSG00000233968	ENSG00000233969	ENSG00000233970	ENSG00000233971	ENSG00000233973	ENSG00000233974	ENSG00000233975	ENSG00000233976	ENSG00000233977	ENSG00000233978	ENSG00000233979	ENSG00000233980	ENSG00000233981	ENSG00000233983	ENSG00000233984	ENSG00000233985	ENSG00000233987	ENSG00000233988	ENSG00000233990	ENSG00000233991	ENSG00000233993	ENSG00000233994	ENSG00000233995	ENSG00000233996	ENSG00000233997	ENSG00000233998	ENSG00000233999	ENSG00000234001	ENSG00000234003	ENSG00000234004	ENSG00000234005	ENSG00000234006	ENSG00000234007	ENSG00000234008	ENSG00000234009	ENSG00000234011	ENSG00000234015	ENSG00000234016	ENSG00000234017	ENSG00000234019	ENSG00000234020	ENSG00000234021	ENSG00000234022	ENSG00000234024	ENSG00000234025	ENSG00000234026	ENSG00000234028	ENSG00000234030	ENSG00000234031	ENSG00000234033	ENSG00000234034	ENSG00000234035	ENSG00000234036	ENSG00000234037	ENSG00000234038	ENSG00000234039	ENSG00000234040	ENSG00000234041	ENSG00000234042	ENSG00000234043	ENSG00000234044	ENSG00000234047	ENSG00000234048	ENSG00000234050	ENSG00000234052	ENSG00000234053	ENSG00000234055	ENSG00000234056	ENSG00000234059	ENSG00000234060	ENSG00000234061	ENSG00000234062	ENSG00000234064	ENSG00000234065	ENSG00000234066	ENSG00000234067	ENSG00000234069	ENSG00000234070	ENSG00000234071	ENSG00000234072	ENSG00000234073	ENSG00000234075	ENSG00000234076	ENSG00000234080	ENSG00000234081	ENSG00000234083	ENSG00000234084	ENSG00000234085	ENSG00000234086	ENSG00000234087	ENSG00000234088	ENSG00000234089	ENSG00000234091	ENSG00000234093	ENSG00000234099	ENSG00000234102	ENSG00000234103	ENSG00000234104	ENSG00000234105	ENSG00000234106	ENSG00000234107	ENSG00000234108	ENSG00000234109	ENSG00000234110	ENSG00000234111	ENSG00000234112	ENSG00000234113	ENSG00000234115	ENSG00000234116	ENSG00000234117	ENSG00000234118	ENSG00000234119	ENSG00000234120	ENSG00000234121	ENSG00000234122	ENSG00000234123	ENSG00000234124	ENSG00000234125	ENSG00000234129	ENSG00000234130	ENSG00000234131	ENSG00000234132	ENSG00000234133	ENSG00000234134	ENSG00000234135	ENSG00000234136	ENSG00000234138	ENSG00000234139	ENSG00000234141	ENSG00000234142	ENSG00000234143	ENSG00000234144	ENSG00000234145	ENSG00000234146	ENSG00000234147	ENSG00000234148	ENSG00000234149	ENSG00000234152	ENSG00000234155	ENSG00000234156	ENSG00000234158	ENSG00000234159	ENSG00000234160	ENSG00000234161	ENSG00000234162	ENSG00000234163	ENSG00000234165	ENSG00000234166	ENSG00000234167	ENSG00000234168	ENSG00000234169	ENSG00000234170	ENSG00000234171	ENSG00000234172	ENSG00000234173	ENSG00000234174	ENSG00000234175	ENSG00000234176	ENSG00000234177	ENSG00000234178	ENSG00000234179	ENSG00000234181	ENSG00000234182	ENSG00000234183	ENSG00000234184	ENSG00000234185	ENSG00000234186	ENSG00000234187	ENSG00000234189	ENSG00000234190	ENSG00000234191	ENSG00000234192	ENSG00000234193	ENSG00000234197	ENSG00000234198	ENSG00000234199	ENSG00000234200	ENSG00000234201	ENSG00000234202	ENSG00000234203	ENSG00000234204	ENSG00000234206	ENSG00000234207	ENSG00000234208	ENSG00000234210	ENSG00000234211	ENSG00000234213	ENSG00000234215	ENSG00000234217	ENSG00000234219	ENSG00000234221	ENSG00000234222	ENSG00000234223	ENSG00000234225	ENSG00000234226	ENSG00000234227	ENSG00000234228	ENSG00000234229	ENSG00000234230	ENSG00000234231	ENSG00000234232	ENSG00000234233	ENSG00000234234	ENSG00000234235	ENSG00000234236	ENSG00000234238	ENSG00000234239	ENSG00000234241	ENSG00000234244	ENSG00000234245	ENSG00000234247	ENSG00000234248	ENSG00000234252	ENSG00000234253	ENSG00000234255	ENSG00000234256	ENSG00000234257	ENSG00000234259	ENSG00000234261	ENSG00000234262	ENSG00000234263	ENSG00000234264	ENSG00000234265	ENSG00000234267	ENSG00000234268	ENSG00000234269	ENSG00000234270	ENSG00000234271	ENSG00000234272	ENSG00000234273	ENSG00000234274	ENSG00000234275	ENSG00000234276	ENSG00000234277	ENSG00000234279	ENSG00000234281	ENSG00000234282	ENSG00000234283	ENSG00000234285	ENSG00000234286	ENSG00000234287	ENSG00000234288	ENSG00000234289	ENSG00000234290	ENSG00000234292	ENSG00000234293	ENSG00000234296	ENSG00000234297	ENSG00000234299	ENSG00000234300	ENSG00000234303	ENSG00000234304	ENSG00000234306	ENSG00000234308	ENSG00000234309	ENSG00000234311	ENSG00000234312	ENSG00000234315	ENSG00000234318	ENSG00000234319	ENSG00000234320	ENSG00000234322	ENSG00000234323	ENSG00000234324	ENSG00000234325	ENSG00000234327	ENSG00000234329	ENSG00000234332	ENSG00000234333	ENSG00000234335	ENSG00000234336	ENSG00000234337	ENSG00000234338	ENSG00000234340	ENSG00000234344	ENSG00000234345	ENSG00000234349	ENSG00000234350	ENSG00000234352	ENSG00000234353	ENSG00000234354	ENSG00000234355	ENSG00000234356	ENSG00000234358	ENSG00000234359	ENSG00000234360	ENSG00000234361	ENSG00000234362	ENSG00000234363	ENSG00000234367	ENSG00000234369	ENSG00000234371	ENSG00000234373	ENSG00000234374	ENSG00000234375	ENSG00000234376	ENSG00000234377	ENSG00000234378	ENSG00000234379	ENSG00000234380	ENSG00000234381	ENSG00000234382	ENSG00000234383	ENSG00000234384	ENSG00000234385	ENSG00000234386	ENSG00000234387	ENSG00000234388	ENSG00000234389	ENSG00000234390	ENSG00000234391	ENSG00000234393	ENSG00000234394	ENSG00000234396	ENSG00000234397	ENSG00000234398	ENSG00000234399	ENSG00000234402	ENSG00000234404	ENSG00000234405	ENSG00000234406	ENSG00000234407	ENSG00000234413	ENSG00000234415	ENSG00000234416	ENSG00000234418	ENSG00000234419	ENSG00000234420	ENSG00000234421	ENSG00000234422	ENSG00000234423	ENSG00000234424	ENSG00000234425	ENSG00000234426	ENSG00000234427	ENSG00000234428	ENSG00000234429	ENSG00000234430	ENSG00000234431	ENSG00000234432	ENSG00000234435	ENSG00000234436	ENSG00000234437	ENSG00000234439	ENSG00000234440	ENSG00000234441	ENSG00000234442	ENSG00000234445	ENSG00000234446	ENSG00000234448	ENSG00000234449	ENSG00000234450	ENSG00000234451	ENSG00000234452	ENSG00000234453	ENSG00000234454	ENSG00000234455	ENSG00000234456	ENSG00000234457	ENSG00000234458	ENSG00000234459	ENSG00000234460	ENSG00000234463	ENSG00000234464	ENSG00000234466	ENSG00000234467	ENSG00000234471	ENSG00000234473	ENSG00000234474	ENSG00000234476	ENSG00000234477	ENSG00000234478	ENSG00000234479	ENSG00000234480	ENSG00000234481	ENSG00000234482	ENSG00000234484	ENSG00000234485	ENSG00000234488	ENSG00000234489	ENSG00000234491	ENSG00000234492	ENSG00000234493	ENSG00000234494	ENSG00000234496	ENSG00000234497	ENSG00000234498	ENSG00000234500	ENSG00000234502	ENSG00000234503	ENSG00000234504	ENSG00000234506	ENSG00000234509	ENSG00000234512	ENSG00000234513	ENSG00000234515	ENSG00000234516	ENSG00000234518	ENSG00000234519	ENSG00000234520	ENSG00000234521	ENSG00000234522	ENSG00000234523	ENSG00000234524	ENSG00000234527	ENSG00000234529	ENSG00000234531	ENSG00000234534	ENSG00000234535	ENSG00000234536	ENSG00000234537	ENSG00000234538	ENSG00000234540	ENSG00000234541	ENSG00000234542	ENSG00000234543	ENSG00000234544	ENSG00000234546	ENSG00000234548	ENSG00000234551	ENSG00000234553	ENSG00000234554	ENSG00000234556	ENSG00000234557	ENSG00000234558	ENSG00000234559	ENSG00000234562	ENSG00000234564	ENSG00000234565	ENSG00000234566	ENSG00000234567	ENSG00000234568	ENSG00000234569	ENSG00000234570	ENSG00000234571	ENSG00000234572	ENSG00000234573	ENSG00000234575	ENSG00000234576	ENSG00000234577	ENSG00000234578	ENSG00000234579	ENSG00000234580	ENSG00000234583	ENSG00000234584	ENSG00000234585	ENSG00000234586	ENSG00000234587	ENSG00000234588	ENSG00000234589	ENSG00000234590	ENSG00000234592	ENSG00000234593	ENSG00000234594	ENSG00000234595	ENSG00000234596	ENSG00000234597	ENSG00000234601	ENSG00000234603	ENSG00000234604	ENSG00000234606	ENSG00000234607	ENSG00000234608	ENSG00000234610	ENSG00000234611	ENSG00000234612	ENSG00000234613	ENSG00000234614	ENSG00000234616	ENSG00000234617	ENSG00000234618	ENSG00000234619	ENSG00000234620	ENSG00000234622	ENSG00000234624	ENSG00000234625	ENSG00000234626	ENSG00000234627	ENSG00000234629	ENSG00000234630	ENSG00000234632	ENSG00000234634	ENSG00000234635	ENSG00000234636	ENSG00000234637	ENSG00000234638	ENSG00000234639	ENSG00000234640	ENSG00000234643	ENSG00000234644	ENSG00000234645	ENSG00000234646	ENSG00000234647	ENSG00000234648	ENSG00000234650	ENSG00000234652	ENSG00000234653	ENSG00000234654	ENSG00000234655	ENSG00000234658	ENSG00000234659	ENSG00000234660	ENSG00000234661	ENSG00000234663	ENSG00000234664	ENSG00000234665	ENSG00000234667	ENSG00000234670	ENSG00000234671	ENSG00000234675	ENSG00000234676	ENSG00000234677	ENSG00000234678	ENSG00000234680	ENSG00000234682	ENSG00000234683	ENSG00000234684	ENSG00000234685	ENSG00000234686	ENSG00000234687	ENSG00000234688	ENSG00000234689	ENSG00000234690	ENSG00000234692	ENSG00000234693	ENSG00000234694	ENSG00000234695	ENSG00000234696	ENSG00000234698	ENSG00000234699	ENSG00000234700	ENSG00000234701	ENSG00000234702	ENSG00000234703	ENSG00000234705	ENSG00000234706	ENSG00000234707	ENSG00000234709	ENSG00000234710	ENSG00000234711	ENSG00000234712	ENSG00000234713	ENSG00000234714	ENSG00000234715	ENSG00000234716	ENSG00000234717	ENSG00000234718	ENSG00000234720	ENSG00000234721	ENSG00000234722	ENSG00000234723	ENSG00000234724	ENSG00000234725	ENSG00000234726	ENSG00000234730	ENSG00000234731	ENSG00000234732	ENSG00000234735	ENSG00000234736	ENSG00000234737	ENSG00000234740	ENSG00000234741	ENSG00000234742	ENSG00000234743	ENSG00000234744	ENSG00000234748	ENSG00000234749	ENSG00000234750	ENSG00000234751	ENSG00000234752	ENSG00000234753	ENSG00000234754	ENSG00000234756	ENSG00000234757	ENSG00000234758	ENSG00000234761	ENSG00000234763	ENSG00000234764	ENSG00000234765	ENSG00000234766	ENSG00000234767	ENSG00000234768	ENSG00000234770	ENSG00000234771	ENSG00000234772	ENSG00000234773	ENSG00000234775	ENSG00000234777	ENSG00000234779	ENSG00000234780	ENSG00000234781	ENSG00000234782	ENSG00000234784	ENSG00000234785	ENSG00000234787	ENSG00000234788	ENSG00000234789	ENSG00000234790	ENSG00000234791	ENSG00000234792	ENSG00000234793	ENSG00000234795	ENSG00000234796	ENSG00000234797	ENSG00000234800	ENSG00000234801	ENSG00000234803	ENSG00000234805	ENSG00000234806	ENSG00000234807	ENSG00000234810	ENSG00000234811	ENSG00000234812	ENSG00000234813	ENSG00000234814	ENSG00000234816	ENSG00000234817	ENSG00000234818	ENSG00000234819	ENSG00000234821	ENSG00000234823	ENSG00000234825	ENSG00000234826	ENSG00000234828	ENSG00000234830	ENSG00000234832	ENSG00000234835	ENSG00000234837	ENSG00000234838	ENSG00000234839	ENSG00000234840	ENSG00000234841	ENSG00000234842	ENSG00000234844	ENSG00000234848	ENSG00000234850	ENSG00000234851	ENSG00000234853	ENSG00000234854	ENSG00000234855	ENSG00000234857	ENSG00000234859	ENSG00000234860	ENSG00000234861	ENSG00000234862	ENSG00000234863	ENSG00000234864	ENSG00000234865	ENSG00000234866	ENSG00000234869	ENSG00000234871	ENSG00000234872	ENSG00000234877	ENSG00000234878	ENSG00000234879	ENSG00000234880	ENSG00000234881	ENSG00000234882	ENSG00000234883	ENSG00000234884	ENSG00000234886	ENSG00000234888	ENSG00000234889	ENSG00000234890	ENSG00000234891	ENSG00000234892	ENSG00000234894	ENSG00000234895	ENSG00000234896	ENSG00000234898	ENSG00000234899	ENSG00000234900	ENSG00000234901	ENSG00000234902	ENSG00000234903	ENSG00000234907	ENSG00000234910	ENSG00000234911	ENSG00000234912	ENSG00000234913	ENSG00000234915	ENSG00000234917	ENSG00000234918	ENSG00000234919	ENSG00000234921	ENSG00000234922	ENSG00000234925	ENSG00000234927	ENSG00000234928	ENSG00000234929	ENSG00000234931	ENSG00000234932	ENSG00000234933	ENSG00000234934	ENSG00000234936	ENSG00000234937	ENSG00000234938	ENSG00000234939	ENSG00000234940	ENSG00000234941	ENSG00000234942	ENSG00000234943	ENSG00000234944	ENSG00000234945	ENSG00000234946	ENSG00000234948	ENSG00000234950	ENSG00000234952	ENSG00000234953	ENSG00000234956	ENSG00000234958	ENSG00000234960	ENSG00000234961	ENSG00000234962	ENSG00000234964	ENSG00000234967	ENSG00000234969	ENSG00000234973	ENSG00000234975	ENSG00000234977	ENSG00000234978	ENSG00000234979	ENSG00000234981	ENSG00000234982	ENSG00000234983	ENSG00000234984	ENSG00000234985	ENSG00000234986	ENSG00000234988	ENSG00000234993	ENSG00000234995	ENSG00000234996	ENSG00000234997	ENSG00000234998	ENSG00000234999	ENSG00000235001	ENSG00000235002	ENSG00000235003	ENSG00000235004	ENSG00000235005	ENSG00000235007	ENSG00000235008	ENSG00000235009	ENSG00000235010	ENSG00000235011	ENSG00000235012	ENSG00000235013	ENSG00000235014	ENSG00000235015	ENSG00000235016	ENSG00000235018	ENSG00000235020	ENSG00000235021	ENSG00000235023	ENSG00000235024	ENSG00000235026	ENSG00000235027	ENSG00000235028	ENSG00000235029	ENSG00000235032	ENSG00000235033	ENSG00000235035	ENSG00000235036	ENSG00000235037	ENSG00000235038	ENSG00000235039	ENSG00000235040	ENSG00000235041	ENSG00000235042	ENSG00000235043	ENSG00000235044	ENSG00000235045	ENSG00000235047	ENSG00000235049	ENSG00000235050	ENSG00000235051	ENSG00000235052	ENSG00000235054	ENSG00000235055	ENSG00000235056	ENSG00000235058	ENSG00000235059	ENSG00000235060	ENSG00000235061	ENSG00000235062	ENSG00000235064	ENSG00000235065	ENSG00000235066	ENSG00000235069	ENSG00000235070	ENSG00000235071	ENSG00000235072	ENSG00000235073	ENSG00000235076	ENSG00000235077	ENSG00000235078	ENSG00000235079	ENSG00000235080	ENSG00000235081	ENSG00000235082	ENSG00000235083	ENSG00000235084	ENSG00000235085	ENSG00000235086	ENSG00000235088	ENSG00000235089	ENSG00000235090	ENSG00000235091	ENSG00000235092	ENSG00000235094	ENSG00000235095	ENSG00000235096	ENSG00000235097	ENSG00000235099	ENSG00000235100	ENSG00000235101	ENSG00000235102	ENSG00000235105	ENSG00000235106	ENSG00000235108	ENSG00000235110	ENSG00000235111	ENSG00000235112	ENSG00000235113	ENSG00000235114	ENSG00000235115	ENSG00000235117	ENSG00000235118	ENSG00000235119	ENSG00000235120	ENSG00000235121	ENSG00000235122	ENSG00000235123	ENSG00000235124	ENSG00000235126	ENSG00000235127	ENSG00000235128	ENSG00000235129	ENSG00000235130	ENSG00000235131	ENSG00000235133	ENSG00000235136	ENSG00000235137	ENSG00000235138	ENSG00000235139	ENSG00000235140	ENSG00000235141	ENSG00000235142	ENSG00000235143	ENSG00000235145	ENSG00000235146	ENSG00000235147	ENSG00000235148	ENSG00000235149	ENSG00000235150	ENSG00000235151	ENSG00000235152	ENSG00000235153	ENSG00000235154	ENSG00000235158	ENSG00000235159	ENSG00000235160	ENSG00000235163	ENSG00000235165	ENSG00000235166	ENSG00000235167	ENSG00000235168	ENSG00000235170	ENSG00000235172	ENSG00000235174	ENSG00000235175	ENSG00000235177	ENSG00000235180	ENSG00000235181	ENSG00000235182	ENSG00000235183	ENSG00000235185	ENSG00000235186	ENSG00000235189	ENSG00000235190	ENSG00000235191	ENSG00000235192	ENSG00000235193	ENSG00000235196	ENSG00000235197	ENSG00000235198	ENSG00000235199	ENSG00000235200	ENSG00000235201	ENSG00000235202	ENSG00000235203	ENSG00000235204	ENSG00000235205	ENSG00000235206	ENSG00000235207	ENSG00000235208	ENSG00000235209	ENSG00000235211	ENSG00000235212	ENSG00000235213	ENSG00000235214	ENSG00000235215	ENSG00000235217	ENSG00000235218	ENSG00000235219	ENSG00000235221	ENSG00000235224	ENSG00000235225	ENSG00000235226	ENSG00000235227	ENSG00000235229	ENSG00000235231	ENSG00000235232	ENSG00000235235	ENSG00000235236	ENSG00000235237	ENSG00000235238	ENSG00000235239	ENSG00000235240	ENSG00000235241	ENSG00000235242	ENSG00000235243	ENSG00000235244	ENSG00000235245	ENSG00000235246	ENSG00000235248	ENSG00000235251	ENSG00000235253	ENSG00000235254	ENSG00000235256	ENSG00000235257	ENSG00000235258	ENSG00000235261	ENSG00000235262	ENSG00000235263	ENSG00000235264	ENSG00000235265	ENSG00000235266	ENSG00000235267	ENSG00000235269	ENSG00000235271	ENSG00000235272	ENSG00000235274	ENSG00000235275	ENSG00000235277	ENSG00000235278	ENSG00000235279	ENSG00000235280	ENSG00000235281	ENSG00000235282	ENSG00000235283	ENSG00000235284	ENSG00000235285	ENSG00000235286	ENSG00000235288	ENSG00000235289	ENSG00000235290	ENSG00000235292	ENSG00000235293	ENSG00000235294	ENSG00000235295	ENSG00000235296	ENSG00000235297	ENSG00000235298	ENSG00000235299	ENSG00000235300	ENSG00000235301	ENSG00000235303	ENSG00000235304	ENSG00000235306	ENSG00000235308	ENSG00000235310	ENSG00000235311	ENSG00000235312	ENSG00000235313	ENSG00000235314	ENSG00000235315	ENSG00000235316	ENSG00000235318	ENSG00000235319	ENSG00000235321	ENSG00000235323	ENSG00000235325	ENSG00000235326	ENSG00000235327	ENSG00000235328	ENSG00000235329	ENSG00000235330	ENSG00000235331	ENSG00000235332	ENSG00000235333	ENSG00000235334	ENSG00000235335	ENSG00000235337	ENSG00000235338	ENSG00000235339	ENSG00000235343	ENSG00000235344	ENSG00000235347	ENSG00000235349	ENSG00000235350	ENSG00000235351	ENSG00000235352	ENSG00000235354	ENSG00000235355	ENSG00000235356	ENSG00000235357	ENSG00000235358	ENSG00000235361	ENSG00000235363	ENSG00000235366	ENSG00000235368	ENSG00000235369	ENSG00000235370	ENSG00000235371	ENSG00000235373	ENSG00000235374	ENSG00000235377	ENSG00000235378	ENSG00000235379	ENSG00000235381	ENSG00000235382	ENSG00000235385	ENSG00000235386	ENSG00000235387	ENSG00000235388	ENSG00000235389	ENSG00000235390	ENSG00000235397	ENSG00000235398	ENSG00000235399	ENSG00000235400	ENSG00000235403	ENSG00000235407	ENSG00000235408	ENSG00000235410	ENSG00000235411	ENSG00000235412	ENSG00000235413	ENSG00000235414	ENSG00000235415	ENSG00000235416	ENSG00000235419	ENSG00000235420	ENSG00000235421	ENSG00000235422	ENSG00000235423	ENSG00000235424	ENSG00000235425	ENSG00000235426	ENSG00000235427	ENSG00000235428	ENSG00000235429	ENSG00000235430	ENSG00000235431	ENSG00000235432	ENSG00000235433	ENSG00000235434	ENSG00000235435	ENSG00000235436	ENSG00000235437	ENSG00000235438	ENSG00000235440	ENSG00000235444	ENSG00000235445	ENSG00000235446	ENSG00000235447	ENSG00000235448	ENSG00000235449	ENSG00000235450	ENSG00000235451	ENSG00000235453	ENSG00000235454	ENSG00000235455	ENSG00000235459	ENSG00000235461	ENSG00000235462	ENSG00000235463	ENSG00000235464	ENSG00000235467	ENSG00000235469	ENSG00000235470	ENSG00000235471	ENSG00000235472	ENSG00000235475	ENSG00000235476	ENSG00000235477	ENSG00000235479	ENSG00000235480	ENSG00000235481	ENSG00000235482	ENSG00000235483	ENSG00000235485	ENSG00000235486	ENSG00000235488	ENSG00000235489	ENSG00000235490	ENSG00000235491	ENSG00000235492	ENSG00000235493	ENSG00000235494	ENSG00000235495	ENSG00000235496	ENSG00000235497	ENSG00000235499	ENSG00000235500	ENSG00000235501	ENSG00000235503	ENSG00000235504	ENSG00000235505	ENSG00000235506	ENSG00000235508	ENSG00000235510	ENSG00000235511	ENSG00000235512	ENSG00000235513	ENSG00000235514	ENSG00000235518	ENSG00000235519	ENSG00000235521	ENSG00000235522	ENSG00000235523	ENSG00000235524	ENSG00000235525	ENSG00000235526	ENSG00000235527	ENSG00000235529	ENSG00000235530	ENSG00000235532	ENSG00000235533	ENSG00000235534	ENSG00000235535	ENSG00000235537	ENSG00000235538	ENSG00000235539	ENSG00000235544	ENSG00000235545	ENSG00000235546	ENSG00000235547	ENSG00000235548	ENSG00000235549	ENSG00000235550	ENSG00000235552	ENSG00000235554	ENSG00000235555	ENSG00000235558	ENSG00000235559	ENSG00000235560	ENSG00000235563	ENSG00000235564	ENSG00000235565	ENSG00000235566	ENSG00000235570	ENSG00000235571	ENSG00000235572	ENSG00000235573	ENSG00000235574	ENSG00000235575	ENSG00000235576	ENSG00000235578	ENSG00000235579	ENSG00000235581	ENSG00000235582	ENSG00000235583	ENSG00000235584	ENSG00000235586	ENSG00000235587	ENSG00000235590	ENSG00000235592	ENSG00000235593	ENSG00000235594	ENSG00000235595	ENSG00000235597	ENSG00000235598	ENSG00000235601	ENSG00000235602	ENSG00000235605	ENSG00000235606	ENSG00000235609	ENSG00000235610	ENSG00000235612	ENSG00000235613	ENSG00000235614	ENSG00000235615	ENSG00000235616	ENSG00000235617	ENSG00000235618	ENSG00000235619	ENSG00000235620	ENSG00000235621	ENSG00000235623	ENSG00000235625	ENSG00000235626	ENSG00000235627	ENSG00000235628	ENSG00000235629	ENSG00000235635	ENSG00000235636	ENSG00000235637	ENSG00000235638	ENSG00000235639	ENSG00000235640	ENSG00000235641	ENSG00000235642	ENSG00000235643	ENSG00000235644	ENSG00000235646	ENSG00000235647	ENSG00000235649	ENSG00000235651	ENSG00000235652	ENSG00000235653	ENSG00000235655	ENSG00000235656	ENSG00000235659	ENSG00000235660	ENSG00000235661	ENSG00000235663	ENSG00000235664	ENSG00000235665	ENSG00000235667	ENSG00000235669	ENSG00000235670	ENSG00000235672	ENSG00000235673	ENSG00000235674	ENSG00000235675	ENSG00000235677	ENSG00000235678	ENSG00000235679	ENSG00000235681	ENSG00000235683	ENSG00000235685	ENSG00000235686	ENSG00000235687	ENSG00000235688	ENSG00000235689	ENSG00000235690	ENSG00000235691	ENSG00000235695	ENSG00000235698	ENSG00000235699	ENSG00000235700	ENSG00000235701	ENSG00000235702	ENSG00000235703	ENSG00000235704	ENSG00000235706	ENSG00000235707	ENSG00000235710	ENSG00000235713	ENSG00000235716	ENSG00000235717	ENSG00000235719	ENSG00000235720	ENSG00000235721	ENSG00000235723	ENSG00000235724	ENSG00000235725	ENSG00000235726	ENSG00000235728	ENSG00000235729	ENSG00000235730	ENSG00000235731	ENSG00000235733	ENSG00000235734	ENSG00000235735	ENSG00000235736	ENSG00000235737	ENSG00000235738	ENSG00000235740	ENSG00000235741	ENSG00000235742	ENSG00000235743	ENSG00000235746	ENSG00000235748	ENSG00000235749	ENSG00000235751	ENSG00000235756	ENSG00000235759	ENSG00000235760	ENSG00000235761	ENSG00000235763	ENSG00000235767	ENSG00000235768	ENSG00000235770	ENSG00000235772	ENSG00000235774	ENSG00000235775	ENSG00000235776	ENSG00000235777	ENSG00000235778	ENSG00000235779	ENSG00000235781	ENSG00000235782	ENSG00000235784	ENSG00000235785	ENSG00000235786	ENSG00000235787	ENSG00000235790	ENSG00000235794	ENSG00000235795	ENSG00000235797	ENSG00000235800	ENSG00000235802	ENSG00000235803	ENSG00000235804	ENSG00000235805	ENSG00000235806	ENSG00000235808	ENSG00000235810	ENSG00000235811	ENSG00000235812	ENSG00000235813	ENSG00000235815	ENSG00000235816	ENSG00000235817	ENSG00000235818	ENSG00000235819	ENSG00000235820	ENSG00000235821	ENSG00000235822	ENSG00000235823	ENSG00000235824	ENSG00000235825	ENSG00000235827	ENSG00000235828	ENSG00000235829	ENSG00000235830	ENSG00000235831	ENSG00000235832	ENSG00000235833	ENSG00000235834	ENSG00000235836	ENSG00000235837	ENSG00000235838	ENSG00000235840	ENSG00000235842	ENSG00000235843	ENSG00000235845	ENSG00000235847	ENSG00000235848	ENSG00000235849	ENSG00000235852	ENSG00000235855	ENSG00000235857	ENSG00000235858	ENSG00000235859	ENSG00000235861	ENSG00000235862	ENSG00000235864	ENSG00000235865	ENSG00000235868	ENSG00000235869	ENSG00000235871	ENSG00000235872	ENSG00000235874	ENSG00000235875	ENSG00000235876	ENSG00000235879	ENSG00000235880	ENSG00000235881	ENSG00000235883	ENSG00000235884	ENSG00000235885	ENSG00000235886	ENSG00000235887	ENSG00000235888	ENSG00000235890	ENSG00000235892	ENSG00000235893	ENSG00000235895	ENSG00000235896	ENSG00000235897	ENSG00000235899	ENSG00000235901	ENSG00000235902	ENSG00000235903	ENSG00000235904	ENSG00000235907	ENSG00000235908	ENSG00000235910	ENSG00000235911	ENSG00000235912	ENSG00000235914	ENSG00000235916	ENSG00000235917	ENSG00000235919	ENSG00000235920	ENSG00000235922	ENSG00000235924	ENSG00000235926	ENSG00000235927	ENSG00000235929	ENSG00000235930	ENSG00000235932	ENSG00000235933	ENSG00000235934	ENSG00000235937	ENSG00000235938	ENSG00000235939	ENSG00000235940	ENSG00000235943	ENSG00000235944	ENSG00000235945	ENSG00000235946	ENSG00000235947	ENSG00000235949	ENSG00000235950	ENSG00000235951	ENSG00000235954	ENSG00000235955	ENSG00000235957	ENSG00000235958	ENSG00000235959	ENSG00000235962	ENSG00000235963	ENSG00000235964	ENSG00000235965	ENSG00000235967	ENSG00000235968	ENSG00000235969	ENSG00000235972	ENSG00000235974	ENSG00000235975	ENSG00000235976	ENSG00000235979	ENSG00000235981	ENSG00000235982	ENSG00000235983	ENSG00000235984	ENSG00000235988	ENSG00000235989	ENSG00000235990	ENSG00000235991	ENSG00000235992	ENSG00000235993	ENSG00000235994	ENSG00000235995	ENSG00000235996	ENSG00000235997	ENSG00000235998	ENSG00000235999	ENSG00000236002	ENSG00000236003	ENSG00000236004	ENSG00000236005	ENSG00000236007	ENSG00000236008	ENSG00000236009	ENSG00000236012	ENSG00000236013	ENSG00000236015	ENSG00000236016	ENSG00000236017	ENSG00000236018	ENSG00000236021	ENSG00000236022	ENSG00000236024	ENSG00000236025	ENSG00000236026	ENSG00000236028	ENSG00000236030	ENSG00000236031	ENSG00000236035	ENSG00000236036	ENSG00000236039	ENSG00000236040	ENSG00000236041	ENSG00000236042	ENSG00000236043	ENSG00000236044	ENSG00000236045	ENSG00000236046	ENSG00000236047	ENSG00000236048	ENSG00000236049	ENSG00000236051	ENSG00000236052	ENSG00000236053	ENSG00000236054	ENSG00000236055	ENSG00000236056	ENSG00000236058	ENSG00000236060	ENSG00000236062	ENSG00000236064	ENSG00000236065	ENSG00000236066	ENSG00000236068	ENSG00000236069	ENSG00000236072	ENSG00000236073	ENSG00000236075	ENSG00000236076	ENSG00000236077	ENSG00000236078	ENSG00000236079	ENSG00000236080	ENSG00000236081	ENSG00000236082	ENSG00000236083	ENSG00000236085	ENSG00000236086	ENSG00000236088	ENSG00000236090	ENSG00000236091	ENSG00000236092	ENSG00000236094	ENSG00000236095	ENSG00000236097	ENSG00000236098	ENSG00000236099	ENSG00000236101	ENSG00000236102	ENSG00000236103	ENSG00000236105	ENSG00000236106	ENSG00000236107	ENSG00000236108	ENSG00000236109	ENSG00000236110	ENSG00000236111	ENSG00000236112	ENSG00000236114	ENSG00000236115	ENSG00000236116	ENSG00000236117	ENSG00000236118	ENSG00000236119	ENSG00000236120	ENSG00000236121	ENSG00000236123	ENSG00000236124	ENSG00000236125	ENSG00000236129	ENSG00000236130	ENSG00000236131	ENSG00000236132	ENSG00000236133	ENSG00000236136	ENSG00000236137	ENSG00000236138	ENSG00000236140	ENSG00000236141	ENSG00000236143	ENSG00000236144	ENSG00000236145	ENSG00000236146	ENSG00000236148	ENSG00000236151	ENSG00000236152	ENSG00000236153	ENSG00000236154	ENSG00000236155	ENSG00000236156	ENSG00000236157	ENSG00000236158	ENSG00000236159	ENSG00000236160	ENSG00000236162	ENSG00000236163	ENSG00000236164	ENSG00000236165	ENSG00000236166	ENSG00000236167	ENSG00000236168	ENSG00000236169	ENSG00000236170	ENSG00000236171	ENSG00000236172	ENSG00000236173	ENSG00000236175	ENSG00000236176	ENSG00000236179	ENSG00000236180	ENSG00000236181	ENSG00000236182	ENSG00000236184	ENSG00000236185	ENSG00000236187	ENSG00000236188	ENSG00000236189	ENSG00000236190	ENSG00000236191	ENSG00000236193	ENSG00000236194	ENSG00000236195	ENSG00000236197	ENSG00000236198	ENSG00000236199	ENSG00000236200	ENSG00000236202	ENSG00000236204	ENSG00000236205	ENSG00000236206	ENSG00000236208	ENSG00000236209	ENSG00000236211	ENSG00000236212	ENSG00000236213	ENSG00000236216	ENSG00000236217	ENSG00000236226	ENSG00000236229	ENSG00000236230	ENSG00000236231	ENSG00000236232	ENSG00000236233	ENSG00000236234	ENSG00000236235	ENSG00000236238	ENSG00000236239	ENSG00000236240	ENSG00000236241	ENSG00000236242	ENSG00000236243	ENSG00000236244	ENSG00000236246	ENSG00000236247	ENSG00000236248	ENSG00000236252	ENSG00000236253	ENSG00000236254	ENSG00000236255	ENSG00000236256	ENSG00000236257	ENSG00000236258	ENSG00000236259	ENSG00000236261	ENSG00000236262	ENSG00000236263	ENSG00000236264	ENSG00000236266	ENSG00000236267	ENSG00000236268	ENSG00000236269	ENSG00000236272	ENSG00000236274	ENSG00000236276	ENSG00000236277	ENSG00000236278	ENSG00000236280	ENSG00000236281	ENSG00000236283	ENSG00000236284	ENSG00000236285	ENSG00000236289	ENSG00000236290	ENSG00000236292	ENSG00000236295	ENSG00000236296	ENSG00000236297	ENSG00000236299	ENSG00000236300	ENSG00000236301	ENSG00000236303	ENSG00000236304	ENSG00000236305	ENSG00000236306	ENSG00000236307	ENSG00000236308	ENSG00000236309	ENSG00000236310	ENSG00000236312	ENSG00000236313	ENSG00000236316	ENSG00000236317	ENSG00000236318	ENSG00000236319	ENSG00000236322	ENSG00000236323	ENSG00000236324	ENSG00000236325	ENSG00000236326	ENSG00000236327	ENSG00000236330	ENSG00000236332	ENSG00000236333	ENSG00000236335	ENSG00000236336	ENSG00000236337	ENSG00000236339	ENSG00000236340	ENSG00000236341	ENSG00000236343	ENSG00000236345	ENSG00000236347	ENSG00000236348	ENSG00000236349	ENSG00000236352	ENSG00000236354	ENSG00000236355	ENSG00000236356	ENSG00000236357	ENSG00000236358	ENSG00000236359	ENSG00000236360	ENSG00000236361	ENSG00000236364	ENSG00000236365	ENSG00000236366	ENSG00000236370	ENSG00000236372	ENSG00000236373	ENSG00000236375	ENSG00000236376	ENSG00000236377	ENSG00000236378	ENSG00000236379	ENSG00000236380	ENSG00000236381	ENSG00000236382	ENSG00000236383	ENSG00000236384	ENSG00000236385	ENSG00000236386	ENSG00000236387	ENSG00000236388	ENSG00000236389	ENSG00000236390	ENSG00000236391	ENSG00000236392	ENSG00000236393	ENSG00000236394	ENSG00000236395	ENSG00000236396	ENSG00000236397	ENSG00000236400	ENSG00000236401	ENSG00000236403	ENSG00000236404	ENSG00000236405	ENSG00000236407	ENSG00000236408	ENSG00000236409	ENSG00000236411	ENSG00000236412	ENSG00000236413	ENSG00000236414	ENSG00000236417	ENSG00000236420	ENSG00000236423	ENSG00000236425	ENSG00000236426	ENSG00000236427	ENSG00000236429	ENSG00000236430	ENSG00000236431	ENSG00000236432	ENSG00000236433	ENSG00000236434	ENSG00000236435	ENSG00000236436	ENSG00000236437	ENSG00000236438	ENSG00000236439	ENSG00000236440	ENSG00000236442	ENSG00000236444	ENSG00000236445	ENSG00000236447	ENSG00000236449	ENSG00000236450	ENSG00000236451	ENSG00000236452	ENSG00000236453	ENSG00000236455	ENSG00000236456	ENSG00000236457	ENSG00000236459	ENSG00000236460	ENSG00000236461	ENSG00000236463	ENSG00000236464	ENSG00000236465	ENSG00000236466	ENSG00000236467	ENSG00000236468	ENSG00000236469	ENSG00000236471	ENSG00000236472	ENSG00000236473	ENSG00000236474	ENSG00000236475	ENSG00000236476	ENSG00000236477	ENSG00000236478	ENSG00000236480	ENSG00000236481	ENSG00000236483	ENSG00000236484	ENSG00000236485	ENSG00000236487	ENSG00000236489	ENSG00000236491	ENSG00000236493	ENSG00000236494	ENSG00000236495	ENSG00000236496	ENSG00000236497	ENSG00000236498	ENSG00000236499	ENSG00000236500	ENSG00000236501	ENSG00000236502	ENSG00000236503	ENSG00000236504	ENSG00000236505	ENSG00000236507	ENSG00000236508	ENSG00000236509	ENSG00000236510	ENSG00000236511	ENSG00000236512	ENSG00000236513	ENSG00000236514	ENSG00000236516	ENSG00000236518	ENSG00000236519	ENSG00000236520	ENSG00000236521	ENSG00000236523	ENSG00000236524	ENSG00000236525	ENSG00000236526	ENSG00000236527	ENSG00000236528	ENSG00000236529	ENSG00000236530	ENSG00000236531	ENSG00000236532	ENSG00000236533	ENSG00000236534	ENSG00000236535	ENSG00000236536	ENSG00000236537	ENSG00000236538	ENSG00000236539	ENSG00000236540	ENSG00000236541	ENSG00000236542	ENSG00000236543	ENSG00000236544	ENSG00000236545	ENSG00000236546	ENSG00000236548	ENSG00000236549	ENSG00000236550	ENSG00000236552	ENSG00000236554	ENSG00000236555	ENSG00000236556	ENSG00000236557	ENSG00000236558	ENSG00000236559	ENSG00000236562	ENSG00000236563	ENSG00000236564	ENSG00000236565	ENSG00000236567	ENSG00000236569	ENSG00000236570	ENSG00000236571	ENSG00000236572	ENSG00000236574	ENSG00000236576	ENSG00000236577	ENSG00000236580	ENSG00000236581	ENSG00000236582	ENSG00000236583	ENSG00000236584	ENSG00000236590	ENSG00000236591	ENSG00000236592	ENSG00000236594	ENSG00000236595	ENSG00000236596	ENSG00000236597	ENSG00000236599	ENSG00000236601	ENSG00000236603	ENSG00000236604	ENSG00000236605	ENSG00000236606	ENSG00000236607	ENSG00000236608	ENSG00000236610	ENSG00000236611	ENSG00000236612	ENSG00000236615	ENSG00000236616	ENSG00000236617	ENSG00000236618	ENSG00000236620	ENSG00000236621	ENSG00000236626	ENSG00000236627	ENSG00000236634	ENSG00000236635	ENSG00000236636	ENSG00000236638	ENSG00000236641	ENSG00000236643	ENSG00000236646	ENSG00000236647	ENSG00000236648	ENSG00000236650	ENSG00000236651	ENSG00000236652	ENSG00000236653	ENSG00000236654	ENSG00000236655	ENSG00000236656	ENSG00000236658	ENSG00000236660	ENSG00000236662	ENSG00000236663	ENSG00000236664	ENSG00000236665	ENSG00000236666	ENSG00000236667	ENSG00000236668	ENSG00000236670	ENSG00000236671	ENSG00000236673	ENSG00000236674	ENSG00000236675	ENSG00000236676	ENSG00000236677	ENSG00000236678	ENSG00000236679	ENSG00000236680	ENSG00000236681	ENSG00000236682	ENSG00000236683	ENSG00000236684	ENSG00000236686	ENSG00000236687	ENSG00000236689	ENSG00000236690	ENSG00000236691	ENSG00000236692	ENSG00000236695	ENSG00000236698	ENSG00000236700	ENSG00000236701	ENSG00000236703	ENSG00000236704	ENSG00000236708	ENSG00000236709	ENSG00000236710	ENSG00000236711	ENSG00000236712	ENSG00000236713	ENSG00000236714	ENSG00000236716	ENSG00000236717	ENSG00000236718	ENSG00000236719	ENSG00000236720	ENSG00000236722	ENSG00000236723	ENSG00000236724	ENSG00000236725	ENSG00000236731	ENSG00000236732	ENSG00000236733	ENSG00000236734	ENSG00000236735	ENSG00000236736	ENSG00000236738	ENSG00000236739	ENSG00000236740	ENSG00000236741	ENSG00000236742	ENSG00000236743	ENSG00000236744	ENSG00000236745	ENSG00000236747	ENSG00000236748	ENSG00000236750	ENSG00000236751	ENSG00000236753	ENSG00000236754	ENSG00000236756	ENSG00000236757	ENSG00000236758	ENSG00000236760	ENSG00000236762	ENSG00000236763	ENSG00000236764	ENSG00000236768	ENSG00000236769	ENSG00000236770	ENSG00000236772	ENSG00000236773	ENSG00000236774	ENSG00000236775	ENSG00000236776	ENSG00000236777	ENSG00000236778	ENSG00000236779	ENSG00000236780	ENSG00000236782	ENSG00000236783	ENSG00000236785	ENSG00000236786	ENSG00000236787	ENSG00000236790	ENSG00000236791	ENSG00000236792	ENSG00000236794	ENSG00000236795	ENSG00000236796	ENSG00000236797	ENSG00000236799	ENSG00000236800	ENSG00000236801	ENSG00000236803	ENSG00000236804	ENSG00000236806	ENSG00000236807	ENSG00000236809	ENSG00000236810	ENSG00000236811	ENSG00000236813	ENSG00000236814	ENSG00000236816	ENSG00000236817	ENSG00000236818	ENSG00000236819	ENSG00000236822	ENSG00000236823	ENSG00000236824	ENSG00000236825	ENSG00000236827	ENSG00000236828	ENSG00000236829	ENSG00000236830	ENSG00000236831	ENSG00000236832	ENSG00000236833	ENSG00000236834	ENSG00000236836	ENSG00000236837	ENSG00000236838	ENSG00000236839	ENSG00000236841	ENSG00000236842	ENSG00000236844	ENSG00000236846	ENSG00000236847	ENSG00000236848	ENSG00000236849	ENSG00000236850	ENSG00000236852	ENSG00000236853	ENSG00000236854	ENSG00000236856	ENSG00000236857	ENSG00000236858	ENSG00000236859	ENSG00000236860	ENSG00000236861	ENSG00000236862	ENSG00000236863	ENSG00000236864	ENSG00000236866	ENSG00000236867	ENSG00000236869	ENSG00000236870	ENSG00000236871	ENSG00000236872	ENSG00000236874	ENSG00000236875	ENSG00000236876	ENSG00000236877	ENSG00000236878	ENSG00000236880	ENSG00000236883	ENSG00000236885	ENSG00000236886	ENSG00000236887	ENSG00000236888	ENSG00000236889	ENSG00000236890	ENSG00000236892	ENSG00000236893	ENSG00000236894	ENSG00000236896	ENSG00000236897	ENSG00000236900	ENSG00000236901	ENSG00000236905	ENSG00000236907	ENSG00000236908	ENSG00000236909	ENSG00000236911	ENSG00000236913	ENSG00000236914	ENSG00000236915	ENSG00000236917	ENSG00000236919	ENSG00000236920	ENSG00000236921	ENSG00000236922	ENSG00000236924	ENSG00000236928	ENSG00000236929	ENSG00000236930	ENSG00000236931	ENSG00000236932	ENSG00000236933	ENSG00000236935	ENSG00000236936	ENSG00000236937	ENSG00000236938	ENSG00000236940	ENSG00000236941	ENSG00000236942	ENSG00000236943	ENSG00000236944	ENSG00000236946	ENSG00000236947	ENSG00000236948	ENSG00000236950	ENSG00000236951	ENSG00000236953	ENSG00000236954	ENSG00000236956	ENSG00000236957	ENSG00000236958	ENSG00000236959	ENSG00000236960	ENSG00000236961	ENSG00000236963	ENSG00000236965	ENSG00000236966	ENSG00000236968	ENSG00000236969	ENSG00000236972	ENSG00000236973	ENSG00000236975	ENSG00000236976	ENSG00000236977	ENSG00000236978	ENSG00000236982	ENSG00000236983	ENSG00000236984	ENSG00000236985	ENSG00000236986	ENSG00000236987	ENSG00000236988	ENSG00000236989	ENSG00000236990	ENSG00000236991	ENSG00000236992	ENSG00000236993	ENSG00000236994	ENSG00000236996	ENSG00000236997	ENSG00000236998	ENSG00000236999	ENSG00000237000	ENSG00000237001	ENSG00000237002	ENSG00000237003	ENSG00000237004	ENSG00000237005	ENSG00000237007	ENSG00000237008	ENSG00000237009	ENSG00000237011	ENSG00000237013	ENSG00000237014	ENSG00000237015	ENSG00000237016	ENSG00000237017	ENSG00000237019	ENSG00000237020	ENSG00000237021	ENSG00000237023	ENSG00000237024	ENSG00000237025	ENSG00000237026	ENSG00000237027	ENSG00000237030	ENSG00000237031	ENSG00000237032	ENSG00000237033	ENSG00000237035	ENSG00000237036	ENSG00000237037	ENSG00000237038	ENSG00000237039	ENSG00000237040	ENSG00000237041	ENSG00000237042	ENSG00000237047	ENSG00000237048	ENSG00000237049	ENSG00000237053	ENSG00000237054	ENSG00000237055	ENSG00000237057	ENSG00000237058	ENSG00000237059	ENSG00000237061	ENSG00000237062	ENSG00000237063	ENSG00000237064	ENSG00000237065	ENSG00000237068	ENSG00000237069	ENSG00000237070	ENSG00000237072	ENSG00000237073	ENSG00000237074	ENSG00000237075	ENSG00000237076	ENSG00000237077	ENSG00000237078	ENSG00000237080	ENSG00000237081	ENSG00000237082	ENSG00000237083	ENSG00000237085	ENSG00000237086	ENSG00000237087	ENSG00000237088	ENSG00000237089	ENSG00000237090	ENSG00000237092	ENSG00000237094	ENSG00000237096	ENSG00000237099	ENSG00000237101	ENSG00000237104	ENSG00000237106	ENSG00000237107	ENSG00000237109	ENSG00000237110	ENSG00000237111	ENSG00000237115	ENSG00000237118	ENSG00000237119	ENSG00000237121	ENSG00000237122	ENSG00000237124	ENSG00000237125	ENSG00000237126	ENSG00000237127	ENSG00000237128	ENSG00000237129	ENSG00000237130	ENSG00000237131	ENSG00000237132	ENSG00000237133	ENSG00000237135	ENSG00000237137	ENSG00000237138	ENSG00000237139	ENSG00000237140	ENSG00000237141	ENSG00000237148	ENSG00000237149	ENSG00000237152	ENSG00000237153	ENSG00000237154	ENSG00000237158	ENSG00000237159	ENSG00000237160	ENSG00000237161	ENSG00000237162	ENSG00000237163	ENSG00000237164	ENSG00000237166	ENSG00000237167	ENSG00000237168	ENSG00000237169	ENSG00000237170	ENSG00000237171	ENSG00000237173	ENSG00000237174	ENSG00000237175	ENSG00000237176	ENSG00000237178	ENSG00000237179	ENSG00000237180	ENSG00000237181	ENSG00000237182	ENSG00000237183	ENSG00000237184	ENSG00000237185	ENSG00000237186	ENSG00000237187	ENSG00000237188	ENSG00000237189	ENSG00000237191	ENSG00000237193	ENSG00000237194	ENSG00000237195	ENSG00000237197	ENSG00000237200	ENSG00000237202	ENSG00000237205	ENSG00000237206	ENSG00000237207	ENSG00000237208	ENSG00000237210	ENSG00000237211	ENSG00000237212	ENSG00000237213	ENSG00000237214	ENSG00000237215	ENSG00000237217	ENSG00000237219	ENSG00000237220	ENSG00000237221	ENSG00000237222	ENSG00000237223	ENSG00000237224	ENSG00000237225	ENSG00000237226	ENSG00000237227	ENSG00000237230	ENSG00000237232	ENSG00000237233	ENSG00000237234	ENSG00000237235	ENSG00000237236	ENSG00000237238	ENSG00000237240	ENSG00000237241	ENSG00000237242	ENSG00000237243	ENSG00000237248	ENSG00000237249	ENSG00000237250	ENSG00000237251	ENSG00000237252	ENSG00000237253	ENSG00000237254	ENSG00000237256	ENSG00000237257	ENSG00000237259	ENSG00000237260	ENSG00000237261	ENSG00000237262	ENSG00000237263	ENSG00000237264	ENSG00000237265	ENSG00000237266	ENSG00000237267	ENSG00000237268	ENSG00000237269	ENSG00000237271	ENSG00000237272	ENSG00000237273	ENSG00000237274	ENSG00000237275	ENSG00000237276	ENSG00000237278	ENSG00000237279	ENSG00000237280	ENSG00000237281	ENSG00000237282	ENSG00000237283	ENSG00000237285	ENSG00000237286	ENSG00000237290	ENSG00000237291	ENSG00000237292	ENSG00000237293	ENSG00000237294	ENSG00000237296	ENSG00000237297	ENSG00000237298	ENSG00000237299	ENSG00000237300	ENSG00000237301	ENSG00000237302	ENSG00000237303	ENSG00000237306	ENSG00000237307	ENSG00000237308	ENSG00000237309	ENSG00000237310	ENSG00000237311	ENSG00000237312	ENSG00000237314	ENSG00000237316	ENSG00000237317	ENSG00000237319	ENSG00000237320	ENSG00000237321	ENSG00000237322	ENSG00000237323	ENSG00000237324	ENSG00000237325	ENSG00000237326	ENSG00000237327	ENSG00000237328	ENSG00000237329	ENSG00000237331	ENSG00000237332	ENSG00000237336	ENSG00000237337	ENSG00000237338	ENSG00000237339	ENSG00000237341	ENSG00000237342	ENSG00000237343	ENSG00000237345	ENSG00000237346	ENSG00000237347	ENSG00000237349	ENSG00000237350	ENSG00000237351	ENSG00000237352	ENSG00000237354	ENSG00000237356	ENSG00000237357	ENSG00000237358	ENSG00000237359	ENSG00000237360	ENSG00000237361	ENSG00000237363	ENSG00000237364	ENSG00000237365	ENSG00000237370	ENSG00000237371	ENSG00000237372	ENSG00000237373	ENSG00000237374	ENSG00000237377	ENSG00000237378	ENSG00000237379	ENSG00000237380	ENSG00000237381	ENSG00000237382	ENSG00000237383	ENSG00000237385	ENSG00000237387	ENSG00000237389	ENSG00000237390	ENSG00000237393	ENSG00000237396	ENSG00000237398	ENSG00000237399	ENSG00000237400	ENSG00000237401	ENSG00000237402	ENSG00000237404	ENSG00000237406	ENSG00000237407	ENSG00000237408	ENSG00000237409	ENSG00000237410	ENSG00000237411	ENSG00000237413	ENSG00000237414	ENSG00000237415	ENSG00000237416	ENSG00000237417	ENSG00000237418	ENSG00000237419	ENSG00000237422	ENSG00000237423	ENSG00000237424	ENSG00000237425	ENSG00000237426	ENSG00000237427	ENSG00000237428	ENSG00000237429	ENSG00000237432	ENSG00000237433	ENSG00000237434	ENSG00000237436	ENSG00000237437	ENSG00000237438	ENSG00000237439	ENSG00000237442	ENSG00000237443	ENSG00000237444	ENSG00000237445	ENSG00000237446	ENSG00000237447	ENSG00000237449	ENSG00000237450	ENSG00000237451	ENSG00000237453	ENSG00000237456	ENSG00000237457	ENSG00000237458	ENSG00000237460	ENSG00000237461	ENSG00000237463	ENSG00000237464	ENSG00000237466	ENSG00000237467	ENSG00000237468	ENSG00000237469	ENSG00000237470	ENSG00000237471	ENSG00000237472	ENSG00000237473	ENSG00000237474	ENSG00000237475	ENSG00000237476	ENSG00000237477	ENSG00000237478	ENSG00000237479	ENSG00000237480	ENSG00000237481	ENSG00000237483	ENSG00000237484	ENSG00000237485	ENSG00000237487	ENSG00000237489	ENSG00000237490	ENSG00000237491	ENSG00000237492	ENSG00000237493	ENSG00000237494	ENSG00000237498	ENSG00000237499	ENSG00000237500	ENSG00000237501	ENSG00000237502	ENSG00000237503	ENSG00000237505	ENSG00000237506	ENSG00000237510	ENSG00000237512	ENSG00000237513	ENSG00000237514	ENSG00000237517	ENSG00000237520	ENSG00000237522	ENSG00000237523	ENSG00000237525	ENSG00000237527	ENSG00000237528	ENSG00000237529	ENSG00000237530	ENSG00000237531	ENSG00000237532	ENSG00000237533	ENSG00000237534	ENSG00000237539	ENSG00000237540	ENSG00000237542	ENSG00000237543	ENSG00000237546	ENSG00000237547	ENSG00000237548	ENSG00000237549	ENSG00000237550	ENSG00000237551	ENSG00000237552	ENSG00000237553	ENSG00000237555	ENSG00000237556	ENSG00000237557	ENSG00000237558	ENSG00000237560	ENSG00000237563	ENSG00000237565	ENSG00000237566	ENSG00000237567	ENSG00000237568	ENSG00000237569	ENSG00000237571	ENSG00000237572	ENSG00000237574	ENSG00000237575	ENSG00000237576	ENSG00000237578	ENSG00000237579	ENSG00000237580	ENSG00000237581	ENSG00000237583	ENSG00000237584	ENSG00000237585	ENSG00000237586	ENSG00000237587	ENSG00000237588	ENSG00000237589	ENSG00000237590	ENSG00000237592	ENSG00000237593	ENSG00000237594	ENSG00000237595	ENSG00000237596	ENSG00000237601	ENSG00000237603	ENSG00000237604	ENSG00000237605	ENSG00000237606	ENSG00000237609	ENSG00000237610	ENSG00000237611	ENSG00000237612	ENSG00000237613	ENSG00000237614	ENSG00000237616	ENSG00000237617	ENSG00000237618	ENSG00000237619	ENSG00000237620	ENSG00000237621	ENSG00000237622	ENSG00000237623	ENSG00000237624	ENSG00000237625	ENSG00000237626	ENSG00000237628	ENSG00000237629	ENSG00000237630	ENSG00000237631	ENSG00000237632	ENSG00000237633	ENSG00000237635	ENSG00000237636	ENSG00000237637	ENSG00000237638	ENSG00000237639	ENSG00000237640	ENSG00000237641	ENSG00000237642	ENSG00000237643	ENSG00000237644	ENSG00000237645	ENSG00000237646	ENSG00000237647	ENSG00000237650	ENSG00000237653	ENSG00000237654	ENSG00000237655	ENSG00000237658	ENSG00000237659	ENSG00000237661	ENSG00000237662	ENSG00000237663	ENSG00000237664	ENSG00000237665	ENSG00000237666	ENSG00000237667	ENSG00000237668	ENSG00000237669	ENSG00000237670	ENSG00000237672	ENSG00000237674	ENSG00000237675	ENSG00000237676	ENSG00000237677	ENSG00000237679	ENSG00000237682	ENSG00000237684	ENSG00000237685	ENSG00000237686	ENSG00000237687	ENSG00000237689	ENSG00000237691	ENSG00000237697	ENSG00000237699	ENSG00000237700	ENSG00000237701	ENSG00000237702	ENSG00000237704	ENSG00000237705	ENSG00000237706	ENSG00000237707	ENSG00000237708	ENSG00000237709	ENSG00000237711	ENSG00000237713	ENSG00000237714	ENSG00000237716	ENSG00000237717	ENSG00000237718	ENSG00000237719	ENSG00000237720	ENSG00000237721	ENSG00000237722	ENSG00000237726	ENSG00000237728	ENSG00000237729	ENSG00000237730	ENSG00000237731	ENSG00000237732	ENSG00000237734	ENSG00000237735	ENSG00000237736	ENSG00000237737	ENSG00000237738	ENSG00000237740	ENSG00000237741	ENSG00000237742	ENSG00000237743	ENSG00000237745	ENSG00000237746	ENSG00000237747	ENSG00000237748	ENSG00000237749	ENSG00000237750	ENSG00000237751	ENSG00000237752	ENSG00000237753	ENSG00000237754	ENSG00000237756	ENSG00000237757	ENSG00000237758	ENSG00000237759	ENSG00000237760	ENSG00000237761	ENSG00000237764	ENSG00000237766	ENSG00000237767	ENSG00000237768	ENSG00000237770	ENSG00000237772	ENSG00000237773	ENSG00000237774	ENSG00000237775	ENSG00000237781	ENSG00000237782	ENSG00000237783	ENSG00000237784	ENSG00000237786	ENSG00000237788	ENSG00000237790	ENSG00000237792	ENSG00000237793	ENSG00000237796	ENSG00000237797	ENSG00000237798	ENSG00000237799	ENSG00000237801	ENSG00000237802	ENSG00000237803	ENSG00000237804	ENSG00000237805	ENSG00000237806	ENSG00000237807	ENSG00000237810	ENSG00000237813	ENSG00000237815	ENSG00000237816	ENSG00000237818	ENSG00000237819	ENSG00000237821	ENSG00000237822	ENSG00000237823	ENSG00000237824	ENSG00000237827	ENSG00000237828	ENSG00000237831	ENSG00000237832	ENSG00000237833	ENSG00000237835	ENSG00000237836	ENSG00000237837	ENSG00000237838	ENSG00000237840	ENSG00000237841	ENSG00000237842	ENSG00000237843	ENSG00000237844	ENSG00000237845	ENSG00000237846	ENSG00000237848	ENSG00000237849	ENSG00000237850	ENSG00000237851	ENSG00000237852	ENSG00000237853	ENSG00000237854	ENSG00000237856	ENSG00000237857	ENSG00000237859	ENSG00000237860	ENSG00000237861	ENSG00000237862	ENSG00000237863	ENSG00000237864	ENSG00000237866	ENSG00000237868	ENSG00000237869	ENSG00000237870	ENSG00000237872	ENSG00000237873	ENSG00000237874	ENSG00000237875	ENSG00000237876	ENSG00000237877	ENSG00000237879	ENSG00000237880	ENSG00000237882	ENSG00000237883	ENSG00000237885	ENSG00000237886	ENSG00000237887	ENSG00000237888	ENSG00000237891	ENSG00000237892	ENSG00000237895	ENSG00000237897	ENSG00000237899	ENSG00000237901	ENSG00000237902	ENSG00000237903	ENSG00000237904	ENSG00000237906	ENSG00000237907	ENSG00000237910	ENSG00000237911	ENSG00000237913	ENSG00000237914	ENSG00000237916	ENSG00000237917	ENSG00000237919	ENSG00000237920	ENSG00000237921	ENSG00000237922	ENSG00000237923	ENSG00000237924	ENSG00000237926	ENSG00000237927	ENSG00000237928	ENSG00000237929	ENSG00000237930	ENSG00000237931	ENSG00000237934	ENSG00000237936	ENSG00000237937	ENSG00000237938	ENSG00000237939	ENSG00000237940	ENSG00000237941	ENSG00000237943	ENSG00000237945	ENSG00000237947	ENSG00000237948	ENSG00000237949	ENSG00000237950	ENSG00000237951	ENSG00000237952	ENSG00000237953	ENSG00000237954	ENSG00000237955	ENSG00000237956	ENSG00000237958	ENSG00000237959	ENSG00000237961	ENSG00000237963	ENSG00000237964	ENSG00000237968	ENSG00000237970	ENSG00000237971	ENSG00000237972	ENSG00000237973	ENSG00000237974	ENSG00000237975	ENSG00000237976	ENSG00000237977	ENSG00000237978	ENSG00000237979	ENSG00000237980	ENSG00000237982	ENSG00000237984	ENSG00000237986	ENSG00000237987	ENSG00000237988	ENSG00000237989	ENSG00000237990	ENSG00000237991	ENSG00000237992	ENSG00000237993	ENSG00000237994	ENSG00000237996	ENSG00000237997	ENSG00000237998	ENSG00000237999	ENSG00000238000	ENSG00000238001	ENSG00000238002	ENSG00000238003	ENSG00000238004	ENSG00000238005	ENSG00000238007	ENSG00000238008	ENSG00000238009	ENSG00000238010	ENSG00000238012	ENSG00000238013	ENSG00000238015	ENSG00000238018	ENSG00000238019	ENSG00000238020	ENSG00000238021	ENSG00000238022	ENSG00000238024	ENSG00000238025	ENSG00000238026	ENSG00000238029	ENSG00000238031	ENSG00000238032	ENSG00000238033	ENSG00000238034	ENSG00000238035	ENSG00000238037	ENSG00000238038	ENSG00000238039	ENSG00000238040	ENSG00000238041	ENSG00000238042	ENSG00000238043	ENSG00000238045	ENSG00000238046	ENSG00000238047	ENSG00000238048	ENSG00000238049	ENSG00000238051	ENSG00000238052	ENSG00000238054	ENSG00000238055	ENSG00000238057	ENSG00000238058	ENSG00000238059	ENSG00000238061	ENSG00000238062	ENSG00000238063	ENSG00000238065	ENSG00000238066	ENSG00000238067	ENSG00000238068	ENSG00000238069	ENSG00000238072	ENSG00000238073	ENSG00000238075	ENSG00000238076	ENSG00000238077	ENSG00000238078	ENSG00000238079	ENSG00000238081	ENSG00000238082	ENSG00000238084	ENSG00000238085	ENSG00000238086	ENSG00000238087	ENSG00000238088	ENSG00000238090	ENSG00000238092	ENSG00000238094	ENSG00000238097	ENSG00000238098	ENSG00000238099	ENSG00000238102	ENSG00000238103	ENSG00000238105	ENSG00000238106	ENSG00000238107	ENSG00000238108	ENSG00000238109	ENSG00000238110	ENSG00000238111	ENSG00000238113	ENSG00000238115	ENSG00000238116	ENSG00000238117	ENSG00000238118	ENSG00000238120	ENSG00000238121	ENSG00000238122	ENSG00000238123	ENSG00000238124	ENSG00000238125	ENSG00000238127	ENSG00000238129	ENSG00000238131	ENSG00000238132	ENSG00000238133	ENSG00000238135	ENSG00000238137	ENSG00000238138	ENSG00000238139	ENSG00000238140	ENSG00000238141	ENSG00000238142	ENSG00000238143	ENSG00000238145	ENSG00000238149	ENSG00000238150	ENSG00000238151	ENSG00000238152	ENSG00000238153	ENSG00000238154	ENSG00000238156	ENSG00000238158	ENSG00000238160	ENSG00000238161	ENSG00000238162	ENSG00000238164	ENSG00000238165	ENSG00000238166	ENSG00000238168	ENSG00000238169	ENSG00000238171	ENSG00000238172	ENSG00000238173	ENSG00000238176	ENSG00000238178	ENSG00000238179	ENSG00000238180	ENSG00000238181	ENSG00000238183	ENSG00000238184	ENSG00000238185	ENSG00000238186	ENSG00000238188	ENSG00000238189	ENSG00000238190	ENSG00000238191	ENSG00000238192	ENSG00000238193	ENSG00000238194	ENSG00000238195	ENSG00000238197	ENSG00000238198	ENSG00000238199	ENSG00000238200	ENSG00000238201	ENSG00000238202	ENSG00000238205	ENSG00000238206	ENSG00000238207	ENSG00000238208	ENSG00000238210	ENSG00000238211	ENSG00000238212	ENSG00000238213	ENSG00000238215	ENSG00000238217	ENSG00000238220	ENSG00000238221	ENSG00000238222	ENSG00000238223	ENSG00000238224	ENSG00000238225	ENSG00000238228	ENSG00000238230	ENSG00000238231	ENSG00000238232	ENSG00000238235	ENSG00000238236	ENSG00000238240	ENSG00000238241	ENSG00000238242	ENSG00000238245	ENSG00000238246	ENSG00000238247	ENSG00000238249	ENSG00000238250	ENSG00000238251	ENSG00000238254	ENSG00000238256	ENSG00000238257	ENSG00000238258	ENSG00000238259	ENSG00000238260	ENSG00000238261	ENSG00000238262	ENSG00000238263	ENSG00000238265	ENSG00000238266	ENSG00000238267	ENSG00000238268	ENSG00000238270	ENSG00000238271	ENSG00000238272	ENSG00000238273	ENSG00000238274	ENSG00000238275	ENSG00000238276	ENSG00000238277	ENSG00000238278	ENSG00000238279	ENSG00000238280	ENSG00000238282	ENSG00000238283	ENSG00000238284	ENSG00000238285	ENSG00000238286	ENSG00000238287	ENSG00000238288	ENSG00000238290	ENSG00000238291	ENSG00000238294	ENSG00000238295	ENSG00000238296	ENSG00000238297	ENSG00000238298	ENSG00000238300	ENSG00000238301	ENSG00000238302	ENSG00000238303	ENSG00000238304	ENSG00000238305	ENSG00000238306	ENSG00000238309	ENSG00000238310	ENSG00000238311	ENSG00000238312	ENSG00000238313	ENSG00000238314	ENSG00000238316	ENSG00000238317	ENSG00000238318	ENSG00000238319	ENSG00000238320	ENSG00000238321	ENSG00000238322	ENSG00000238323	ENSG00000238324	ENSG00000238325	ENSG00000238326	ENSG00000238327	ENSG00000238328	ENSG00000238329	ENSG00000238330	ENSG00000238331	ENSG00000238333	ENSG00000238334	ENSG00000238335	ENSG00000238336	ENSG00000238337	ENSG00000238339	ENSG00000238340	ENSG00000238341	ENSG00000238342	ENSG00000238343	ENSG00000238344	ENSG00000238345	ENSG00000238347	ENSG00000238348	ENSG00000238349	ENSG00000238350	ENSG00000238351	ENSG00000238352	ENSG00000238353	ENSG00000238354	ENSG00000238355	ENSG00000238357	ENSG00000238358	ENSG00000238359	ENSG00000238361	ENSG00000238362	ENSG00000238363	ENSG00000238364	ENSG00000238365	ENSG00000238366	ENSG00000238367	ENSG00000238368	ENSG00000238369	ENSG00000238370	ENSG00000238371	ENSG00000238372	ENSG00000238374	ENSG00000238375	ENSG00000238376	ENSG00000238377	ENSG00000238380	ENSG00000238382	ENSG00000238383	ENSG00000238384	ENSG00000238385	ENSG00000238386	ENSG00000238387	ENSG00000238388	ENSG00000238389	ENSG00000238390	ENSG00000238392	ENSG00000238393	ENSG00000238394	ENSG00000238395	ENSG00000238397	ENSG00000238398	ENSG00000238399	ENSG00000238400	ENSG00000238401	ENSG00000238402	ENSG00000238403	ENSG00000238406	ENSG00000238407	ENSG00000238408	ENSG00000238409	ENSG00000238410	ENSG00000238411	ENSG00000238412	ENSG00000238413	ENSG00000238414	ENSG00000238415	ENSG00000238416	ENSG00000238417	ENSG00000238418	ENSG00000238419	ENSG00000238420	ENSG00000238422	ENSG00000238423	ENSG00000238424	ENSG00000238425	ENSG00000238426	ENSG00000238427	ENSG00000238428	ENSG00000238430	ENSG00000238431	ENSG00000238432	ENSG00000238433	ENSG00000238436	ENSG00000238437	ENSG00000238438	ENSG00000238439	ENSG00000238440	ENSG00000238441	ENSG00000238442	ENSG00000238443	ENSG00000238444	ENSG00000238445	ENSG00000238446	ENSG00000238447	ENSG00000238448	ENSG00000238449	ENSG00000238450	ENSG00000238451	ENSG00000238452	ENSG00000238453	ENSG00000238455	ENSG00000238456	ENSG00000238457	ENSG00000238458	ENSG00000238459	ENSG00000238460	ENSG00000238461	ENSG00000238462	ENSG00000238463	ENSG00000238464	ENSG00000238465	ENSG00000238466	ENSG00000238468	ENSG00000238469	ENSG00000238470	ENSG00000238471	ENSG00000238472	ENSG00000238473	ENSG00000238474	ENSG00000238475	ENSG00000238476	ENSG00000238477	ENSG00000238478	ENSG00000238480	ENSG00000238481	ENSG00000238482	ENSG00000238483	ENSG00000238484	ENSG00000238485	ENSG00000238486	ENSG00000238487	ENSG00000238488	ENSG00000238489	ENSG00000238490	ENSG00000238491	ENSG00000238492	ENSG00000238493	ENSG00000238494	ENSG00000238496	ENSG00000238498	ENSG00000238500	ENSG00000238501	ENSG00000238502	ENSG00000238503	ENSG00000238504	ENSG00000238505	ENSG00000238506	ENSG00000238507	ENSG00000238508	ENSG00000238509	ENSG00000238511	ENSG00000238512	ENSG00000238513	ENSG00000238514	ENSG00000238515	ENSG00000238516	ENSG00000238517	ENSG00000238518	ENSG00000238519	ENSG00000238520	ENSG00000238521	ENSG00000238522	ENSG00000238523	ENSG00000238524	ENSG00000238525	ENSG00000238526	ENSG00000238527	ENSG00000238528	ENSG00000238529	ENSG00000238530	ENSG00000238531	ENSG00000238532	ENSG00000238533	ENSG00000238534	ENSG00000238535	ENSG00000238536	ENSG00000238537	ENSG00000238538	ENSG00000238540	ENSG00000238541	ENSG00000238542	ENSG00000238543	ENSG00000238544	ENSG00000238545	ENSG00000238546	ENSG00000238547	ENSG00000238549	ENSG00000238551	ENSG00000238552	ENSG00000238553	ENSG00000238554	ENSG00000238556	ENSG00000238557	ENSG00000238558	ENSG00000238559	ENSG00000238560	ENSG00000238561	ENSG00000238562	ENSG00000238563	ENSG00000238564	ENSG00000238565	ENSG00000238566	ENSG00000238567	ENSG00000238568	ENSG00000238569	ENSG00000238570	ENSG00000238571	ENSG00000238572	ENSG00000238575	ENSG00000238576	ENSG00000238577	ENSG00000238578	ENSG00000238579	ENSG00000238581	ENSG00000238582	ENSG00000238583	ENSG00000238584	ENSG00000238585	ENSG00000238587	ENSG00000238588	ENSG00000238590	ENSG00000238591	ENSG00000238592	ENSG00000238593	ENSG00000238594	ENSG00000238595	ENSG00000238596	ENSG00000238597	ENSG00000238598	ENSG00000238600	ENSG00000238601	ENSG00000238603	ENSG00000238604	ENSG00000238605	ENSG00000238606	ENSG00000238607	ENSG00000238608	ENSG00000238609	ENSG00000238610	ENSG00000238611	ENSG00000238612	ENSG00000238615	ENSG00000238616	ENSG00000238617	ENSG00000238618	ENSG00000238619	ENSG00000238620	ENSG00000238621	ENSG00000238622	ENSG00000238623	ENSG00000238624	ENSG00000238625	ENSG00000238626	ENSG00000238628	ENSG00000238629	ENSG00000238630	ENSG00000238631	ENSG00000238632	ENSG00000238634	ENSG00000238636	ENSG00000238638	ENSG00000238639	ENSG00000238641	ENSG00000238642	ENSG00000238643	ENSG00000238644	ENSG00000238645	ENSG00000238646	ENSG00000238648	ENSG00000238649	ENSG00000238650	ENSG00000238651	ENSG00000238652	ENSG00000238653	ENSG00000238654	ENSG00000238656	ENSG00000238657	ENSG00000238658	ENSG00000238660	ENSG00000238661	ENSG00000238662	ENSG00000238663	ENSG00000238664	ENSG00000238665	ENSG00000238666	ENSG00000238667	ENSG00000238669	ENSG00000238670	ENSG00000238671	ENSG00000238672	ENSG00000238673	ENSG00000238674	ENSG00000238676	ENSG00000238678	ENSG00000238679	ENSG00000238680	ENSG00000238682	ENSG00000238683	ENSG00000238684	ENSG00000238685	ENSG00000238686	ENSG00000238687	ENSG00000238688	ENSG00000238689	ENSG00000238690	ENSG00000238691	ENSG00000238692	ENSG00000238693	ENSG00000238694	ENSG00000238695	ENSG00000238696	ENSG00000238697	ENSG00000238698	ENSG00000238699	ENSG00000238701	ENSG00000238702	ENSG00000238703	ENSG00000238704	ENSG00000238705	ENSG00000238707	ENSG00000238708	ENSG00000238709	ENSG00000238711	ENSG00000238712	ENSG00000238713	ENSG00000238714	ENSG00000238715	ENSG00000238716	ENSG00000238717	ENSG00000238718	ENSG00000238719	ENSG00000238720	ENSG00000238721	ENSG00000238722	ENSG00000238723	ENSG00000238724	ENSG00000238726	ENSG00000238727	ENSG00000238728	ENSG00000238729	ENSG00000238730	ENSG00000238731	ENSG00000238732	ENSG00000238733	ENSG00000238734	ENSG00000238735	ENSG00000238736	ENSG00000238737	ENSG00000238738	ENSG00000238739	ENSG00000238740	ENSG00000238741	ENSG00000238742	ENSG00000238744	ENSG00000238745	ENSG00000238746	ENSG00000238747	ENSG00000238748	ENSG00000238749	ENSG00000238750	ENSG00000238752	ENSG00000238753	ENSG00000238754	ENSG00000238755	ENSG00000238756	ENSG00000238758	ENSG00000238759	ENSG00000238760	ENSG00000238761	ENSG00000238763	ENSG00000238764	ENSG00000238766	ENSG00000238767	ENSG00000238768	ENSG00000238769	ENSG00000238770	ENSG00000238771	ENSG00000238772	ENSG00000238773	ENSG00000238774	ENSG00000238775	ENSG00000238776	ENSG00000238777	ENSG00000238778	ENSG00000238779	ENSG00000238781	ENSG00000238782	ENSG00000238783	ENSG00000238785	ENSG00000238787	ENSG00000238788	ENSG00000238789	ENSG00000238790	ENSG00000238791	ENSG00000238792	ENSG00000238793	ENSG00000238795	ENSG00000238796	ENSG00000238797	ENSG00000238798	ENSG00000238799	ENSG00000238800	ENSG00000238801	ENSG00000238802	ENSG00000238803	ENSG00000238804	ENSG00000238805	ENSG00000238806	ENSG00000238807	ENSG00000238808	ENSG00000238809	ENSG00000238810	ENSG00000238811	ENSG00000238812	ENSG00000238813	ENSG00000238815	ENSG00000238816	ENSG00000238818	ENSG00000238819	ENSG00000238820	ENSG00000238821	ENSG00000238822	ENSG00000238823	ENSG00000238824	ENSG00000238825	ENSG00000238826	ENSG00000238827	ENSG00000238829	ENSG00000238830	ENSG00000238831	ENSG00000238832	ENSG00000238833	ENSG00000238834	ENSG00000238835	ENSG00000238836	ENSG00000238837	ENSG00000238838	ENSG00000238840	ENSG00000238841	ENSG00000238842	ENSG00000238843	ENSG00000238844	ENSG00000238845	ENSG00000238849	ENSG00000238850	ENSG00000238851	ENSG00000238852	ENSG00000238853	ENSG00000238854	ENSG00000238855	ENSG00000238856	ENSG00000238857	ENSG00000238858	ENSG00000238859	ENSG00000238860	ENSG00000238861	ENSG00000238862	ENSG00000238863	ENSG00000238864	ENSG00000238865	ENSG00000238867	ENSG00000238868	ENSG00000238869	ENSG00000238870	ENSG00000238871	ENSG00000238872	ENSG00000238874	ENSG00000238875	ENSG00000238876	ENSG00000238878	ENSG00000238880	ENSG00000238881	ENSG00000238882	ENSG00000238883	ENSG00000238884	ENSG00000238885	ENSG00000238886	ENSG00000238887	ENSG00000238888	ENSG00000238889	ENSG00000238890	ENSG00000238891	ENSG00000238892	ENSG00000238893	ENSG00000238895	ENSG00000238896	ENSG00000238898	ENSG00000238899	ENSG00000238900	ENSG00000238901	ENSG00000238902	ENSG00000238904	ENSG00000238905	ENSG00000238906	ENSG00000238907	ENSG00000238909	ENSG00000238910	ENSG00000238911	ENSG00000238912	ENSG00000238913	ENSG00000238914	ENSG00000238917	ENSG00000238918	ENSG00000238919	ENSG00000238920	ENSG00000238921	ENSG00000238922	ENSG00000238923	ENSG00000238924	ENSG00000238925	ENSG00000238926	ENSG00000238929	ENSG00000238930	ENSG00000238931	ENSG00000238932	ENSG00000238933	ENSG00000238934	ENSG00000238935	ENSG00000238936	ENSG00000238938	ENSG00000238939	ENSG00000238940	ENSG00000238941	ENSG00000238942	ENSG00000238943	ENSG00000238944	ENSG00000238945	ENSG00000238946	ENSG00000238947	ENSG00000238948	ENSG00000238949	ENSG00000238950	ENSG00000238951	ENSG00000238952	ENSG00000238954	ENSG00000238957	ENSG00000238958	ENSG00000238959	ENSG00000238960	ENSG00000238961	ENSG00000238962	ENSG00000238963	ENSG00000238964	ENSG00000238966	ENSG00000238968	ENSG00000238969	ENSG00000238970	ENSG00000238971	ENSG00000238972	ENSG00000238974	ENSG00000238975	ENSG00000238976	ENSG00000238977	ENSG00000238978	ENSG00000238979	ENSG00000238980	ENSG00000238981	ENSG00000238982	ENSG00000238983	ENSG00000238984	ENSG00000238985	ENSG00000238986	ENSG00000238987	ENSG00000238988	ENSG00000238991	ENSG00000238992	ENSG00000238993	ENSG00000238994	ENSG00000238995	ENSG00000238996	ENSG00000238997	ENSG00000238998	ENSG00000238999	ENSG00000239000	ENSG00000239001	ENSG00000239002	ENSG00000239003	ENSG00000239004	ENSG00000239005	ENSG00000239006	ENSG00000239007	ENSG00000239008	ENSG00000239010	ENSG00000239011	ENSG00000239012	ENSG00000239013	ENSG00000239014	ENSG00000239015	ENSG00000239017	ENSG00000239018	ENSG00000239020	ENSG00000239022	ENSG00000239023	ENSG00000239024	ENSG00000239025	ENSG00000239026	ENSG00000239027	ENSG00000239028	ENSG00000239030	ENSG00000239031	ENSG00000239033	ENSG00000239034	ENSG00000239035	ENSG00000239036	ENSG00000239037	ENSG00000239038	ENSG00000239039	ENSG00000239040	ENSG00000239041	ENSG00000239043	ENSG00000239044	ENSG00000239045	ENSG00000239046	ENSG00000239048	ENSG00000239049	ENSG00000239050	ENSG00000239051	ENSG00000239052	ENSG00000239053	ENSG00000239054	ENSG00000239055	ENSG00000239056	ENSG00000239057	ENSG00000239058	ENSG00000239059	ENSG00000239060	ENSG00000239061	ENSG00000239062	ENSG00000239063	ENSG00000239064	ENSG00000239065	ENSG00000239066	ENSG00000239067	ENSG00000239068	ENSG00000239069	ENSG00000239070	ENSG00000239071	ENSG00000239072	ENSG00000239073	ENSG00000239075	ENSG00000239077	ENSG00000239078	ENSG00000239079	ENSG00000239080	ENSG00000239081	ENSG00000239082	ENSG00000239083	ENSG00000239084	ENSG00000239086	ENSG00000239087	ENSG00000239088	ENSG00000239089	ENSG00000239090	ENSG00000239091	ENSG00000239093	ENSG00000239094	ENSG00000239095	ENSG00000239096	ENSG00000239098	ENSG00000239099	ENSG00000239100	ENSG00000239101	ENSG00000239102	ENSG00000239103	ENSG00000239105	ENSG00000239106	ENSG00000239107	ENSG00000239108	ENSG00000239111	ENSG00000239112	ENSG00000239114	ENSG00000239115	ENSG00000239116	ENSG00000239117	ENSG00000239118	ENSG00000239119	ENSG00000239120	ENSG00000239121	ENSG00000239122	ENSG00000239123	ENSG00000239124	ENSG00000239125	ENSG00000239126	ENSG00000239127	ENSG00000239128	ENSG00000239129	ENSG00000239130	ENSG00000239131	ENSG00000239132	ENSG00000239133	ENSG00000239134	ENSG00000239135	ENSG00000239136	ENSG00000239137	ENSG00000239138	ENSG00000239140	ENSG00000239141	ENSG00000239142	ENSG00000239143	ENSG00000239144	ENSG00000239145	ENSG00000239146	ENSG00000239148	ENSG00000239149	ENSG00000239150	ENSG00000239151	ENSG00000239153	ENSG00000239154	ENSG00000239155	ENSG00000239157	ENSG00000239158	ENSG00000239159	ENSG00000239160	ENSG00000239161	ENSG00000239163	ENSG00000239164	ENSG00000239166	ENSG00000239167	ENSG00000239168	ENSG00000239169	ENSG00000239170	ENSG00000239171	ENSG00000239172	ENSG00000239173	ENSG00000239175	ENSG00000239176	ENSG00000239178	ENSG00000239179	ENSG00000239180	ENSG00000239181	ENSG00000239182	ENSG00000239183	ENSG00000239185	ENSG00000239186	ENSG00000239187	ENSG00000239188	ENSG00000239189	ENSG00000239190	ENSG00000239191	ENSG00000239192	ENSG00000239193	ENSG00000239194	ENSG00000239195	ENSG00000239196	ENSG00000239197	ENSG00000239198	ENSG00000239199	ENSG00000239200	ENSG00000239201	ENSG00000239202	ENSG00000239203	ENSG00000239204	ENSG00000239205	ENSG00000239207	ENSG00000239210	ENSG00000239211	ENSG00000239212	ENSG00000239213	ENSG00000239215	ENSG00000239216	ENSG00000239218	ENSG00000239219	ENSG00000239221	ENSG00000239223	ENSG00000239224	ENSG00000239225	ENSG00000239226	ENSG00000239227	ENSG00000239228	ENSG00000239230	ENSG00000239235	ENSG00000239238	ENSG00000239246	ENSG00000239247	ENSG00000239249	ENSG00000239250	ENSG00000239253	ENSG00000239254	ENSG00000239255	ENSG00000239256	ENSG00000239257	ENSG00000239261	ENSG00000239263	ENSG00000239265	ENSG00000239268	ENSG00000239269	ENSG00000239272	ENSG00000239275	ENSG00000239279	ENSG00000239280	ENSG00000239281	ENSG00000239288	ENSG00000239291	ENSG00000239293	ENSG00000239300	ENSG00000239304	ENSG00000239311	ENSG00000239314	ENSG00000239315	ENSG00000239316	ENSG00000239317	ENSG00000239319	ENSG00000239320	ENSG00000239322	ENSG00000239323	ENSG00000239327	ENSG00000239333	ENSG00000239334	ENSG00000239335	ENSG00000239337	ENSG00000239344	ENSG00000239345	ENSG00000239350	ENSG00000239351	ENSG00000239353	ENSG00000239354	ENSG00000239356	ENSG00000239365	ENSG00000239367	ENSG00000239368	ENSG00000239372	ENSG00000239373	ENSG00000239374	ENSG00000239377	ENSG00000239381	ENSG00000239383	ENSG00000239390	ENSG00000239392	ENSG00000239393	ENSG00000239395	ENSG00000239396	ENSG00000239397	ENSG00000239398	ENSG00000239402	ENSG00000239405	ENSG00000239407	ENSG00000239408	ENSG00000239412	ENSG00000239413	ENSG00000239415	ENSG00000239419	ENSG00000239421	ENSG00000239426	ENSG00000239428	ENSG00000239429	ENSG00000239432	ENSG00000239435	ENSG00000239437	ENSG00000239438	ENSG00000239439	ENSG00000239440	ENSG00000239443	ENSG00000239445	ENSG00000239446	ENSG00000239453	ENSG00000239454	ENSG00000239455	ENSG00000239462	ENSG00000239464	ENSG00000239465	ENSG00000239466	ENSG00000239467	ENSG00000239468	ENSG00000239470	ENSG00000239471	ENSG00000239472	ENSG00000239473	ENSG00000239475	ENSG00000239480	ENSG00000239481	ENSG00000239482	ENSG00000239483	ENSG00000239486	ENSG00000239490	ENSG00000239492	ENSG00000239494	ENSG00000239498	ENSG00000239500	ENSG00000239501	ENSG00000239503	ENSG00000239504	ENSG00000239508	ENSG00000239510	ENSG00000239513	ENSG00000239516	ENSG00000239517	ENSG00000239519	ENSG00000239520	ENSG00000239521	ENSG00000239523	ENSG00000239524	ENSG00000239525	ENSG00000239527	ENSG00000239528	ENSG00000239532	ENSG00000239533	ENSG00000239539	ENSG00000239542	ENSG00000239544	ENSG00000239545	ENSG00000239547	ENSG00000239552	ENSG00000239553	ENSG00000239555	ENSG00000239556	ENSG00000239557	ENSG00000239559	ENSG00000239560	ENSG00000239568	ENSG00000239569	ENSG00000239570	ENSG00000239571	ENSG00000239572	ENSG00000239576	ENSG00000239577	ENSG00000239579	ENSG00000239580	ENSG00000239581	ENSG00000239586	ENSG00000239587	ENSG00000239589	ENSG00000239593	ENSG00000239594	ENSG00000239595	ENSG00000239600	ENSG00000239602	ENSG00000239607	ENSG00000239608	ENSG00000239610	ENSG00000239614	ENSG00000239615	ENSG00000239617	ENSG00000239620	ENSG00000239622	ENSG00000239624	ENSG00000239625	ENSG00000239626	ENSG00000239627	ENSG00000239628	ENSG00000239632	ENSG00000239636	ENSG00000239640	ENSG00000239641	ENSG00000239642	ENSG00000239648	ENSG00000239649	ENSG00000239650	ENSG00000239652	ENSG00000239653	ENSG00000239659	ENSG00000239661	ENSG00000239664	ENSG00000239666	ENSG00000239670	ENSG00000239671	ENSG00000239674	ENSG00000239677	ENSG00000239679	ENSG00000239683	ENSG00000239684	ENSG00000239685	ENSG00000239686	ENSG00000239688	ENSG00000239689	ENSG00000239690	ENSG00000239694	ENSG00000239696	ENSG00000239699	ENSG00000239701	ENSG00000239702	ENSG00000239703	ENSG00000239705	ENSG00000239706	ENSG00000239708	ENSG00000239710	ENSG00000239715	ENSG00000239716	ENSG00000239718	ENSG00000239719	ENSG00000239722	ENSG00000239726	ENSG00000239731	ENSG00000239736	ENSG00000239739	ENSG00000239742	ENSG00000239744	ENSG00000239745	ENSG00000239748	ENSG00000239763	ENSG00000239767	ENSG00000239769	ENSG00000239774	ENSG00000239775	ENSG00000239776	ENSG00000239780	ENSG00000239783	ENSG00000239791	ENSG00000239792	ENSG00000239793	ENSG00000239794	ENSG00000239797	ENSG00000239799	ENSG00000239800	ENSG00000239801	ENSG00000239804	ENSG00000239805	ENSG00000239808	ENSG00000239809	ENSG00000239815	ENSG00000239819	ENSG00000239820	ENSG00000239821	ENSG00000239822	ENSG00000239825	ENSG00000239827	ENSG00000239828	ENSG00000239829	ENSG00000239830	ENSG00000239831	ENSG00000239835	ENSG00000239840	ENSG00000239855	ENSG00000239856	ENSG00000239859	ENSG00000239861	ENSG00000239862	ENSG00000239867	ENSG00000239868	ENSG00000239870	ENSG00000239872	ENSG00000239873	ENSG00000239877	ENSG00000239880	ENSG00000239881	ENSG00000239883	ENSG00000239884	ENSG00000239888	ENSG00000239891	ENSG00000239893	ENSG00000239898	ENSG00000239899	ENSG00000239903	ENSG00000239906	ENSG00000239908	ENSG00000239910	ENSG00000239911	ENSG00000239912	ENSG00000239917	ENSG00000239919	ENSG00000239920	ENSG00000239921	ENSG00000239922	ENSG00000239923	ENSG00000239924	ENSG00000239926	ENSG00000239930	ENSG00000239932	ENSG00000239939	ENSG00000239941	ENSG00000239942	ENSG00000239944	ENSG00000239945	ENSG00000239946	ENSG00000239948	ENSG00000239951	ENSG00000239953	ENSG00000239955	ENSG00000239958	ENSG00000239959	ENSG00000239964	ENSG00000239967	ENSG00000239968	ENSG00000239969	ENSG00000239975	ENSG00000239978	ENSG00000239981	ENSG00000239983	ENSG00000239984	ENSG00000239985	ENSG00000239986	ENSG00000239988	ENSG00000239989	ENSG00000239991	ENSG00000239992	ENSG00000239994	ENSG00000239995	ENSG00000239997	ENSG00000240002	ENSG00000240003	ENSG00000240005	ENSG00000240006	ENSG00000240007	ENSG00000240010	ENSG00000240012	ENSG00000240014	ENSG00000240015	ENSG00000240023	ENSG00000240024	ENSG00000240027	ENSG00000240031	ENSG00000240032	ENSG00000240033	ENSG00000240034	ENSG00000240036	ENSG00000240040	ENSG00000240041	ENSG00000240042	ENSG00000240043	ENSG00000240045	ENSG00000240047	ENSG00000240048	ENSG00000240050	ENSG00000240051	ENSG00000240052	ENSG00000240056	ENSG00000240057	ENSG00000240058	ENSG00000240063	ENSG00000240068	ENSG00000240069	ENSG00000240074	ENSG00000240083	ENSG00000240084	ENSG00000240086	ENSG00000240087	ENSG00000240089	ENSG00000240093	ENSG00000240095	ENSG00000240096	ENSG00000240097	ENSG00000240098	ENSG00000240100	ENSG00000240103	ENSG00000240106	ENSG00000240107	ENSG00000240108	ENSG00000240115	ENSG00000240116	ENSG00000240121	ENSG00000240122	ENSG00000240125	ENSG00000240126	ENSG00000240127	ENSG00000240128	ENSG00000240131	ENSG00000240132	ENSG00000240135	ENSG00000240137	ENSG00000240138	ENSG00000240143	ENSG00000240151	ENSG00000240152	ENSG00000240156	ENSG00000240159	ENSG00000240160	ENSG00000240163	ENSG00000240165	ENSG00000240167	ENSG00000240173	ENSG00000240174	ENSG00000240175	ENSG00000240178	ENSG00000240179	ENSG00000240180	ENSG00000240183	ENSG00000240186	ENSG00000240189	ENSG00000240194	ENSG00000240197	ENSG00000240198	ENSG00000240199	ENSG00000240200	ENSG00000240201	ENSG00000240202	ENSG00000240203	ENSG00000240205	ENSG00000240207	ENSG00000240210	ENSG00000240211	ENSG00000240215	ENSG00000240216	ENSG00000240219	ENSG00000240221	ENSG00000240225	ENSG00000240231	ENSG00000240233	ENSG00000240235	ENSG00000240236	ENSG00000240237	ENSG00000240238	ENSG00000240240	ENSG00000240241	ENSG00000240244	ENSG00000240246	ENSG00000240250	ENSG00000240253	ENSG00000240254	ENSG00000240255	ENSG00000240256	ENSG00000240258	ENSG00000240265	ENSG00000240268	ENSG00000240270	ENSG00000240271	ENSG00000240279	ENSG00000240280	ENSG00000240281	ENSG00000240283	ENSG00000240284	ENSG00000240286	ENSG00000240288	ENSG00000240289	ENSG00000240291	ENSG00000240292	ENSG00000240293	ENSG00000240294	ENSG00000240295	ENSG00000240296	ENSG00000240298	ENSG00000240299	ENSG00000240302	ENSG00000240305	ENSG00000240306	ENSG00000240309	ENSG00000240310	ENSG00000240311	ENSG00000240317	ENSG00000240320	ENSG00000240322	ENSG00000240327	ENSG00000240328	ENSG00000240336	ENSG00000240338	ENSG00000240341	ENSG00000240342	ENSG00000240347	ENSG00000240350	ENSG00000240354	ENSG00000240355	ENSG00000240356	ENSG00000240359	ENSG00000240361	ENSG00000240364	ENSG00000240366	ENSG00000240368	ENSG00000240370	ENSG00000240371	ENSG00000240373	ENSG00000240374	ENSG00000240375	ENSG00000240376	ENSG00000240379	ENSG00000240382	ENSG00000240385	ENSG00000240388	ENSG00000240392	ENSG00000240393	ENSG00000240395	ENSG00000240396	ENSG00000240397	ENSG00000240399	ENSG00000240401	ENSG00000240404	ENSG00000240405	ENSG00000240409	ENSG00000240411	ENSG00000240412	ENSG00000240416	ENSG00000240418	ENSG00000240419	ENSG00000240423	ENSG00000240424	ENSG00000240426	ENSG00000240427	ENSG00000240428	ENSG00000240429	ENSG00000240430	ENSG00000240435	ENSG00000240436	ENSG00000240438	ENSG00000240439	ENSG00000240440	ENSG00000240441	ENSG00000240443	ENSG00000240445	ENSG00000240449	ENSG00000240450	ENSG00000240452	ENSG00000240453	ENSG00000240454	ENSG00000240455	ENSG00000240456	ENSG00000240457	ENSG00000240458	ENSG00000240459	ENSG00000240463	ENSG00000240466	ENSG00000240470	ENSG00000240471	ENSG00000240474	ENSG00000240475	ENSG00000240476	ENSG00000240477	ENSG00000240478	ENSG00000240480	ENSG00000240481	ENSG00000240484	ENSG00000240486	ENSG00000240487	ENSG00000240489	ENSG00000240490	ENSG00000240494	ENSG00000240497	ENSG00000240498	ENSG00000240499	ENSG00000240502	ENSG00000240509	ENSG00000240511	ENSG00000240513	ENSG00000240518	ENSG00000240519	ENSG00000240520	ENSG00000240521	ENSG00000240522	ENSG00000240524	ENSG00000240527	ENSG00000240529	ENSG00000240531	ENSG00000240533	ENSG00000240534	ENSG00000240535	ENSG00000240540	ENSG00000240541	ENSG00000240545	ENSG00000240549	ENSG00000240553	ENSG00000240554	ENSG00000240556	ENSG00000240562	ENSG00000240566	ENSG00000240567	ENSG00000240568	ENSG00000240571	ENSG00000240572	ENSG00000240573	ENSG00000240577	ENSG00000240578	ENSG00000240579	ENSG00000240584	ENSG00000240589	ENSG00000240590	ENSG00000240591	ENSG00000240596	ENSG00000240601	ENSG00000240602	ENSG00000240606	ENSG00000240611	ENSG00000240613	ENSG00000240616	ENSG00000240618	ENSG00000240620	ENSG00000240621	ENSG00000240622	ENSG00000240624	ENSG00000240625	ENSG00000240626	ENSG00000240627	ENSG00000240631	ENSG00000240632	ENSG00000240634	ENSG00000240637	ENSG00000240639	ENSG00000240641	ENSG00000240647	ENSG00000240651	ENSG00000240652	ENSG00000240660	ENSG00000240661	ENSG00000240663	ENSG00000240665	ENSG00000240666	ENSG00000240667	ENSG00000240668	ENSG00000240669	ENSG00000240671	ENSG00000240673	ENSG00000240674	ENSG00000240677	ENSG00000240680	ENSG00000240685	ENSG00000240687	ENSG00000240688	ENSG00000240692	ENSG00000240695	ENSG00000240698	ENSG00000240704	ENSG00000240707	ENSG00000240708	ENSG00000240710	ENSG00000240712	ENSG00000240713	ENSG00000240718	ENSG00000240721	ENSG00000240723	ENSG00000240724	ENSG00000240729	ENSG00000240730	ENSG00000240731	ENSG00000240733	ENSG00000240738	ENSG00000240739	ENSG00000240742	ENSG00000240750	ENSG00000240751	ENSG00000240752	ENSG00000240754	ENSG00000240755	ENSG00000240758	ENSG00000240759	ENSG00000240760	ENSG00000240761	ENSG00000240766	ENSG00000240767	ENSG00000240770	ENSG00000240772	ENSG00000240774	ENSG00000240775	ENSG00000240776	ENSG00000240777	ENSG00000240779	ENSG00000240785	ENSG00000240787	ENSG00000240789	ENSG00000240790	ENSG00000240791	ENSG00000240792	ENSG00000240793	ENSG00000240796	ENSG00000240800	ENSG00000240801	ENSG00000240803	ENSG00000240804	ENSG00000240808	ENSG00000240809	ENSG00000240813	ENSG00000240820	ENSG00000240821	ENSG00000240823	ENSG00000240824	ENSG00000240825	ENSG00000240827	ENSG00000240828	ENSG00000240834	ENSG00000240837	ENSG00000240842	ENSG00000240846	ENSG00000240847	ENSG00000240853	ENSG00000240854	ENSG00000240859	ENSG00000240861	ENSG00000240863	ENSG00000240864	ENSG00000240868	ENSG00000240869	ENSG00000240870	ENSG00000240873	ENSG00000240874	ENSG00000240875	ENSG00000240876	ENSG00000240877	ENSG00000240881	ENSG00000240882	ENSG00000240888	ENSG00000240889	ENSG00000240890	ENSG00000240893	ENSG00000240895	ENSG00000240898	ENSG00000240902	ENSG00000240905	ENSG00000240906	ENSG00000240907	ENSG00000240912	ENSG00000240913	ENSG00000240914	ENSG00000240915	ENSG00000240919	ENSG00000240922	ENSG00000240925	ENSG00000240927	ENSG00000240929	ENSG00000240934	ENSG00000240935	ENSG00000240936	ENSG00000240940	ENSG00000240950	ENSG00000240951	ENSG00000240954	ENSG00000240959	ENSG00000240960	ENSG00000240961	ENSG00000240962	ENSG00000240963	ENSG00000240964	ENSG00000240966	ENSG00000240970	ENSG00000240973	ENSG00000240974	ENSG00000240975	ENSG00000240977	ENSG00000240979	ENSG00000240980	ENSG00000240983	ENSG00000240990	ENSG00000240991	ENSG00000240992	ENSG00000240993	ENSG00000240994	ENSG00000240995	ENSG00000240996	ENSG00000240997	ENSG00000241000	ENSG00000241002	ENSG00000241003	ENSG00000241007	ENSG00000241008	ENSG00000241011	ENSG00000241013	ENSG00000241014	ENSG00000241015	ENSG00000241018	ENSG00000241020	ENSG00000241022	ENSG00000241026	ENSG00000241030	ENSG00000241032	ENSG00000241034	ENSG00000241035	ENSG00000241037	ENSG00000241042	ENSG00000241045	ENSG00000241048	ENSG00000241052	ENSG00000241054	ENSG00000241057	ENSG00000241059	ENSG00000241061	ENSG00000241064	ENSG00000241067	ENSG00000241069	ENSG00000241073	ENSG00000241074	ENSG00000241075	ENSG00000241081	ENSG00000241082	ENSG00000241084	ENSG00000241088	ENSG00000241095	ENSG00000241097	ENSG00000241098	ENSG00000241101	ENSG00000241102	ENSG00000241103	ENSG00000241104	ENSG00000241105	ENSG00000241107	ENSG00000241111	ENSG00000241112	ENSG00000241114	ENSG00000241120	ENSG00000241125	ENSG00000241129	ENSG00000241130	ENSG00000241131	ENSG00000241134	ENSG00000241135	ENSG00000241136	ENSG00000241143	ENSG00000241144	ENSG00000241145	ENSG00000241146	ENSG00000241149	ENSG00000241150	ENSG00000241151	ENSG00000241152	ENSG00000241155	ENSG00000241156	ENSG00000241157	ENSG00000241158	ENSG00000241159	ENSG00000241162	ENSG00000241163	ENSG00000241167	ENSG00000241168	ENSG00000241169	ENSG00000241170	ENSG00000241172	ENSG00000241174	ENSG00000241175	ENSG00000241177	ENSG00000241179	ENSG00000241180	ENSG00000241181	ENSG00000241183	ENSG00000241185	ENSG00000241187	ENSG00000241188	ENSG00000241190	ENSG00000241198	ENSG00000241200	ENSG00000241202	ENSG00000241203	ENSG00000241204	ENSG00000241207	ENSG00000241211	ENSG00000241213	ENSG00000241216	ENSG00000241217	ENSG00000241218	ENSG00000241219	ENSG00000241220	ENSG00000241221	ENSG00000241223	ENSG00000241224	ENSG00000241225	ENSG00000241226	ENSG00000241227	ENSG00000241228	ENSG00000241229	ENSG00000241230	ENSG00000241231	ENSG00000241238	ENSG00000241243	ENSG00000241244	ENSG00000241246	ENSG00000241247	ENSG00000241248	ENSG00000241250	ENSG00000241251	ENSG00000241254	ENSG00000241255	ENSG00000241257	ENSG00000241261	ENSG00000241266	ENSG00000241269	ENSG00000241270	ENSG00000241273	ENSG00000241278	ENSG00000241280	ENSG00000241281	ENSG00000241282	ENSG00000241286	ENSG00000241287	ENSG00000241288	ENSG00000241291	ENSG00000241292	ENSG00000241293	ENSG00000241294	ENSG00000241295	ENSG00000241305	ENSG00000241307	ENSG00000241313	ENSG00000241316	ENSG00000241317	ENSG00000241318	ENSG00000241319	ENSG00000241324	ENSG00000241326	ENSG00000241328	ENSG00000241333	ENSG00000241334	ENSG00000241336	ENSG00000241338	ENSG00000241340	ENSG00000241341	ENSG00000241344	ENSG00000241345	ENSG00000241346	ENSG00000241347	ENSG00000241350	ENSG00000241351	ENSG00000241352	ENSG00000241353	ENSG00000241354	ENSG00000241356	ENSG00000241357	ENSG00000241358	ENSG00000241359	ENSG00000241361	ENSG00000241362	ENSG00000241367	ENSG00000241369	ENSG00000241374	ENSG00000241381	ENSG00000241383	ENSG00000241385	ENSG00000241388	ENSG00000241391	ENSG00000241392	ENSG00000241395	ENSG00000241397	ENSG00000241400	ENSG00000241406	ENSG00000241409	ENSG00000241411	ENSG00000241413	ENSG00000241416	ENSG00000241418	ENSG00000241420	ENSG00000241423	ENSG00000241429	ENSG00000241431	ENSG00000241434	ENSG00000241438	ENSG00000241439	ENSG00000241449	ENSG00000241451	ENSG00000241456	ENSG00000241457	ENSG00000241458	ENSG00000241459	ENSG00000241461	ENSG00000241462	ENSG00000241464	ENSG00000241469	ENSG00000241471	ENSG00000241472	ENSG00000241473	ENSG00000241475	ENSG00000241478	ENSG00000241479	ENSG00000241481	ENSG00000241487	ENSG00000241490	ENSG00000241493	ENSG00000241494	ENSG00000241499	ENSG00000241500	ENSG00000241505	ENSG00000241506	ENSG00000241511	ENSG00000241520	ENSG00000241522	ENSG00000241524	ENSG00000241525	ENSG00000241526	ENSG00000241527	ENSG00000241528	ENSG00000241529	ENSG00000241532	ENSG00000241535	ENSG00000241536	ENSG00000241537	ENSG00000241539	ENSG00000241542	ENSG00000241544	ENSG00000241546	ENSG00000241547	ENSG00000241549	ENSG00000241550	ENSG00000241552	ENSG00000241556	ENSG00000241558	ENSG00000241559	ENSG00000241560	ENSG00000241562	ENSG00000241566	ENSG00000241568	ENSG00000241570	ENSG00000241571	ENSG00000241572	ENSG00000241573	ENSG00000241577	ENSG00000241582	ENSG00000241587	ENSG00000241588	ENSG00000241590	ENSG00000241592	ENSG00000241593	ENSG00000241596	ENSG00000241597	ENSG00000241599	ENSG00000241601	ENSG00000241604	ENSG00000241607	ENSG00000241609	ENSG00000241612	ENSG00000241613	ENSG00000241621	ENSG00000241622	ENSG00000241624	ENSG00000241625	ENSG00000241626	ENSG00000241627	ENSG00000241631	ENSG00000241634	ENSG00000241636	ENSG00000241640	ENSG00000241641	ENSG00000241648	ENSG00000241651	ENSG00000241652	ENSG00000241654	ENSG00000241656	ENSG00000241657	ENSG00000241661	ENSG00000241665	ENSG00000241666	ENSG00000241667	ENSG00000241668	ENSG00000241669	ENSG00000241670	ENSG00000241671	ENSG00000241673	ENSG00000241678	ENSG00000241679	ENSG00000241680	ENSG00000241684	ENSG00000241693	ENSG00000241695	ENSG00000241696	ENSG00000241708	ENSG00000241709	ENSG00000241710	ENSG00000241717	ENSG00000241720	ENSG00000241721	ENSG00000241722	ENSG00000241723	ENSG00000241728	ENSG00000241732	ENSG00000241735	ENSG00000241737	ENSG00000241738	ENSG00000241739	ENSG00000241741	ENSG00000241743	ENSG00000241744	ENSG00000241745	ENSG00000241746	ENSG00000241749	ENSG00000241754	ENSG00000241755	ENSG00000241756	ENSG00000241757	ENSG00000241764	ENSG00000241765	ENSG00000241767	ENSG00000241769	ENSG00000241770	ENSG00000241772	ENSG00000241774	ENSG00000241776	ENSG00000241777	ENSG00000241778	ENSG00000241781	ENSG00000241782	ENSG00000241784	ENSG00000241785	ENSG00000241787	ENSG00000241788	ENSG00000241789	ENSG00000241790	ENSG00000241791	ENSG00000241792	ENSG00000241804	ENSG00000241807	ENSG00000241808	ENSG00000241809	ENSG00000241810	ENSG00000241811	ENSG00000241815	ENSG00000241818	ENSG00000241821	ENSG00000241825	ENSG00000241828	ENSG00000241829	ENSG00000241831	ENSG00000241832	ENSG00000241834	ENSG00000241838	ENSG00000241840	ENSG00000241846	ENSG00000241847	ENSG00000241850	ENSG00000241853	ENSG00000241859	ENSG00000241860	ENSG00000241861	ENSG00000241866	ENSG00000241868	ENSG00000241869	ENSG00000241870	ENSG00000241874	ENSG00000241877	ENSG00000241879	ENSG00000241881	ENSG00000241882	ENSG00000241884	ENSG00000241886	ENSG00000241888	ENSG00000241889	ENSG00000241890	ENSG00000241891	ENSG00000241899	ENSG00000241905	ENSG00000241907	ENSG00000241911	ENSG00000241912	ENSG00000241913	ENSG00000241916	ENSG00000241917	ENSG00000241921	ENSG00000241923	ENSG00000241926	ENSG00000241929	ENSG00000241932	ENSG00000241933	ENSG00000241939	ENSG00000241941	ENSG00000241942	ENSG00000241943	ENSG00000241946	ENSG00000241947	ENSG00000241950	ENSG00000241954	ENSG00000241956	ENSG00000241959	ENSG00000241961	ENSG00000241963	ENSG00000241964	ENSG00000241965	ENSG00000241975	ENSG00000241981	ENSG00000241983	ENSG00000241984	ENSG00000241985	ENSG00000241990	ENSG00000241991	ENSG00000241992	ENSG00000241993	ENSG00000241997	ENSG00000242001	ENSG00000242009	ENSG00000242010	ENSG00000242012	ENSG00000242014	ENSG00000242017	ENSG00000242020	ENSG00000242021	ENSG00000242026	ENSG00000242029	ENSG00000242034	ENSG00000242036	ENSG00000242037	ENSG00000242041	ENSG00000242042	ENSG00000242048	ENSG00000242049	ENSG00000242052	ENSG00000242058	ENSG00000242060	ENSG00000242061	ENSG00000242062	ENSG00000242065	ENSG00000242066	ENSG00000242067	ENSG00000242068	ENSG00000242070	ENSG00000242071	ENSG00000242072	ENSG00000242073	ENSG00000242076	ENSG00000242078	ENSG00000242079	ENSG00000242080	ENSG00000242082	ENSG00000242083	ENSG00000242085	ENSG00000242086	ENSG00000242087	ENSG00000242088	ENSG00000242094	ENSG00000242095	ENSG00000242097	ENSG00000242100	ENSG00000242101	ENSG00000242102	ENSG00000242103	ENSG00000242104	ENSG00000242109	ENSG00000242111	ENSG00000242113	ENSG00000242115	ENSG00000242118	ENSG00000242119	ENSG00000242120	ENSG00000242121	ENSG00000242123	ENSG00000242125	ENSG00000242128	ENSG00000242134	ENSG00000242135	ENSG00000242136	ENSG00000242137	ENSG00000242140	ENSG00000242142	ENSG00000242145	ENSG00000242147	ENSG00000242150	ENSG00000242151	ENSG00000242152	ENSG00000242153	ENSG00000242154	ENSG00000242156	ENSG00000242158	ENSG00000242159	ENSG00000242162	ENSG00000242163	ENSG00000242165	ENSG00000242169	ENSG00000242170	ENSG00000242175	ENSG00000242176	ENSG00000242178	ENSG00000242182	ENSG00000242186	ENSG00000242188	ENSG00000242190	ENSG00000242193	ENSG00000242194	ENSG00000242195	ENSG00000242197	ENSG00000242198	ENSG00000242199	ENSG00000242201	ENSG00000242206	ENSG00000242207	ENSG00000242208	ENSG00000242209	ENSG00000242214	ENSG00000242215	ENSG00000242216	ENSG00000242218	ENSG00000242222	ENSG00000242229	ENSG00000242236	ENSG00000242241	ENSG00000242242	ENSG00000242244	ENSG00000242246	ENSG00000242248	ENSG00000242251	ENSG00000242255	ENSG00000242256	ENSG00000242258	ENSG00000242261	ENSG00000242262	ENSG00000242266	ENSG00000242267	ENSG00000242268	ENSG00000242272	ENSG00000242276	ENSG00000242278	ENSG00000242279	ENSG00000242280	ENSG00000242281	ENSG00000242282	ENSG00000242285	ENSG00000242286	ENSG00000242288	ENSG00000242290	ENSG00000242291	ENSG00000242292	ENSG00000242293	ENSG00000242294	ENSG00000242295	ENSG00000242296	ENSG00000242299	ENSG00000242300	ENSG00000242301	ENSG00000242307	ENSG00000242308	ENSG00000242311	ENSG00000242314	ENSG00000242315	ENSG00000242317	ENSG00000242318	ENSG00000242320	ENSG00000242321	ENSG00000242324	ENSG00000242325	ENSG00000242326	ENSG00000242327	ENSG00000242329	ENSG00000242330	ENSG00000242337	ENSG00000242338	ENSG00000242339	ENSG00000242341	ENSG00000242348	ENSG00000242349	ENSG00000242352	ENSG00000242353	ENSG00000242357	ENSG00000242358	ENSG00000242360	ENSG00000242364	ENSG00000242365	ENSG00000242370	ENSG00000242371	ENSG00000242375	ENSG00000242379	ENSG00000242381	ENSG00000242385	ENSG00000242387	ENSG00000242390	ENSG00000242391	ENSG00000242393	ENSG00000242396	ENSG00000242398	ENSG00000242399	ENSG00000242405	ENSG00000242407	ENSG00000242411	ENSG00000242412	ENSG00000242417	ENSG00000242421	ENSG00000242423	ENSG00000242425	ENSG00000242428	ENSG00000242429	ENSG00000242430	ENSG00000242431	ENSG00000242435	ENSG00000242436	ENSG00000242439	ENSG00000242440	ENSG00000242443	ENSG00000242444	ENSG00000242445	ENSG00000242456	ENSG00000242457	ENSG00000242461	ENSG00000242463	ENSG00000242472	ENSG00000242473	ENSG00000242474	ENSG00000242477	ENSG00000242479	ENSG00000242480	ENSG00000242482	ENSG00000242483	ENSG00000242486	ENSG00000242488	ENSG00000242493	ENSG00000242500	ENSG00000242502	ENSG00000242507	ENSG00000242509	ENSG00000242510	ENSG00000242512	ENSG00000242516	ENSG00000242518	ENSG00000242520	ENSG00000242522	ENSG00000242524	ENSG00000242525	ENSG00000242527	ENSG00000242529	ENSG00000242531	ENSG00000242534	ENSG00000242536	ENSG00000242537	ENSG00000242539	ENSG00000242540	ENSG00000242542	ENSG00000242545	ENSG00000242547	ENSG00000242551	ENSG00000242552	ENSG00000242553	ENSG00000242557	ENSG00000242559	ENSG00000242560	ENSG00000242561	ENSG00000242562	ENSG00000242565	ENSG00000242568	ENSG00000242569	ENSG00000242571	ENSG00000242573	ENSG00000242575	ENSG00000242578	ENSG00000242580	ENSG00000242583	ENSG00000242586	ENSG00000242588	ENSG00000242590	ENSG00000242593	ENSG00000242595	ENSG00000242596	ENSG00000242598	ENSG00000242599	ENSG00000242600	ENSG00000242602	ENSG00000242607	ENSG00000242608	ENSG00000242609	ENSG00000242610	ENSG00000242611	ENSG00000242613	ENSG00000242614	ENSG00000242615	ENSG00000242618	ENSG00000242620	ENSG00000242622	ENSG00000242628	ENSG00000242629	ENSG00000242634	ENSG00000242635	ENSG00000242636	ENSG00000242638	ENSG00000242639	ENSG00000242640	ENSG00000242641	ENSG00000242650	ENSG00000242651	ENSG00000242653	ENSG00000242654	ENSG00000242657	ENSG00000242659	ENSG00000242660	ENSG00000242661	ENSG00000242663	ENSG00000242667	ENSG00000242668	ENSG00000242670	ENSG00000242671	ENSG00000242673	ENSG00000242675	ENSG00000242676	ENSG00000242683	ENSG00000242686	ENSG00000242687	ENSG00000242688	ENSG00000242692	ENSG00000242696	ENSG00000242697	ENSG00000242699	ENSG00000242703	ENSG00000242705	ENSG00000242706	ENSG00000242707	ENSG00000242709	ENSG00000242712	ENSG00000242719	ENSG00000242727	ENSG00000242728	ENSG00000242729	ENSG00000242731	ENSG00000242735	ENSG00000242736	ENSG00000242737	ENSG00000242741	ENSG00000242747	ENSG00000242748	ENSG00000242752	ENSG00000242753	ENSG00000242756	ENSG00000242757	ENSG00000242759	ENSG00000242764	ENSG00000242766	ENSG00000242767	ENSG00000242768	ENSG00000242769	ENSG00000242770	ENSG00000242771	ENSG00000242774	ENSG00000242775	ENSG00000242779	ENSG00000242781	ENSG00000242790	ENSG00000242791	ENSG00000242793	ENSG00000242794	ENSG00000242795	ENSG00000242797	ENSG00000242798	ENSG00000242807	ENSG00000242808	ENSG00000242810	ENSG00000242811	ENSG00000242814	ENSG00000242816	ENSG00000242818	ENSG00000242822	ENSG00000242828	ENSG00000242829	ENSG00000242834	ENSG00000242836	ENSG00000242837	ENSG00000242841	ENSG00000242848	ENSG00000242849	ENSG00000242850	ENSG00000242853	ENSG00000242854	ENSG00000242855	ENSG00000242856	ENSG00000242858	ENSG00000242860	ENSG00000242861	ENSG00000242863	ENSG00000242865	ENSG00000242870	ENSG00000242871	ENSG00000242874	ENSG00000242876	ENSG00000242879	ENSG00000242880	ENSG00000242882	ENSG00000242887	ENSG00000242888	ENSG00000242889	ENSG00000242893	ENSG00000242894	ENSG00000242899	ENSG00000242902	ENSG00000242908	ENSG00000242911	ENSG00000242912	ENSG00000242915	ENSG00000242922	ENSG00000242924	ENSG00000242925	ENSG00000242926	ENSG00000242928	ENSG00000242931	ENSG00000242936	ENSG00000242941	ENSG00000242943	ENSG00000242945	ENSG00000242948	ENSG00000242951	ENSG00000242952	ENSG00000242953	ENSG00000242958	ENSG00000242959	ENSG00000242960	ENSG00000242962	ENSG00000242963	ENSG00000242968	ENSG00000242970	ENSG00000242971	ENSG00000242973	ENSG00000242976	ENSG00000242978	ENSG00000242979	ENSG00000242983	ENSG00000242985	ENSG00000242986	ENSG00000242989	ENSG00000242990	ENSG00000242991	ENSG00000242992	ENSG00000242993	ENSG00000242995	ENSG00000242996	ENSG00000242998	ENSG00000242999	ENSG00000243000	ENSG00000243004	ENSG00000243005	ENSG00000243007	ENSG00000243008	ENSG00000243011	ENSG00000243012	ENSG00000243014	ENSG00000243015	ENSG00000243016	ENSG00000243018	ENSG00000243020	ENSG00000243022	ENSG00000243023	ENSG00000243024	ENSG00000243025	ENSG00000243027	ENSG00000243029	ENSG00000243033	ENSG00000243035	ENSG00000243038	ENSG00000243039	ENSG00000243040	ENSG00000243044	ENSG00000243048	ENSG00000243049	ENSG00000243050	ENSG00000243051	ENSG00000243053	ENSG00000243055	ENSG00000243058	ENSG00000243059	ENSG00000243062	ENSG00000243063	ENSG00000243064	ENSG00000243066	ENSG00000243069	ENSG00000243071	ENSG00000243072	ENSG00000243075	ENSG00000243077	ENSG00000243081	ENSG00000243083	ENSG00000243085	ENSG00000243088	ENSG00000243089	ENSG00000243094	ENSG00000243095	ENSG00000243099	ENSG00000243101	ENSG00000243103	ENSG00000243104	ENSG00000243107	ENSG00000243113	ENSG00000243115	ENSG00000243116	ENSG00000243122	ENSG00000243124	ENSG00000243125	ENSG00000243129	ENSG00000243133	ENSG00000243136	ENSG00000243141	ENSG00000243144	ENSG00000243149	ENSG00000243150	ENSG00000243151	ENSG00000243153	ENSG00000243154	ENSG00000243155	ENSG00000243160	ENSG00000243164	ENSG00000243165	ENSG00000243167	ENSG00000243171	ENSG00000243173	ENSG00000243175	ENSG00000243176	ENSG00000243179	ENSG00000243181	ENSG00000243187	ENSG00000243188	ENSG00000243193	ENSG00000243195	ENSG00000243197	ENSG00000243199	ENSG00000243220	ENSG00000243224	ENSG00000243225	ENSG00000243227	ENSG00000243230	ENSG00000243234	ENSG00000243236	ENSG00000243238	ENSG00000243243	ENSG00000243250	ENSG00000243254	ENSG00000243256	ENSG00000243257	ENSG00000243260	ENSG00000243264	ENSG00000243265	ENSG00000243267	ENSG00000243268	ENSG00000243273	ENSG00000243274	ENSG00000243276	ENSG00000243280	ENSG00000243287	ENSG00000243289	ENSG00000243290	ENSG00000243295	ENSG00000243296	ENSG00000243297	ENSG00000243300	ENSG00000243302	ENSG00000243303	ENSG00000243304	ENSG00000243305	ENSG00000243307	ENSG00000243312	ENSG00000243313	ENSG00000243314	ENSG00000243316	ENSG00000243319	ENSG00000243321	ENSG00000243322	ENSG00000243323	ENSG00000243328	ENSG00000243333	ENSG00000243338	ENSG00000243339	ENSG00000243345	ENSG00000243346	ENSG00000243347	ENSG00000243349	ENSG00000243350	ENSG00000243352	ENSG00000243353	ENSG00000243355	ENSG00000243359	ENSG00000243365	ENSG00000243366	ENSG00000243368	ENSG00000243370	ENSG00000243373	ENSG00000243374	ENSG00000243378	ENSG00000243382	ENSG00000243383	ENSG00000243384	ENSG00000243385	ENSG00000243388	ENSG00000243389	ENSG00000243396	ENSG00000243398	ENSG00000243402	ENSG00000243403	ENSG00000243404	ENSG00000243406	ENSG00000243410	ENSG00000243415	ENSG00000243416	ENSG00000243417	ENSG00000243420	ENSG00000243422	ENSG00000243423	ENSG00000243424	ENSG00000243426	ENSG00000243429	ENSG00000243431	ENSG00000243433	ENSG00000243437	ENSG00000243438	ENSG00000243439	ENSG00000243445	ENSG00000243446	ENSG00000243453	ENSG00000243455	ENSG00000243464	ENSG00000243466	ENSG00000243467	ENSG00000243468	ENSG00000243469	ENSG00000243473	ENSG00000243478	ENSG00000243479	ENSG00000243483	ENSG00000243485	ENSG00000243486	ENSG00000243488	ENSG00000243491	ENSG00000243494	ENSG00000243495	ENSG00000243497	ENSG00000243498	ENSG00000243499	ENSG00000243500	ENSG00000243501	ENSG00000243503	ENSG00000243504	ENSG00000243505	ENSG00000243507	ENSG00000243508	ENSG00000243510	ENSG00000243514	ENSG00000243516	ENSG00000243517	ENSG00000243518	ENSG00000243519	ENSG00000243521	ENSG00000243531	ENSG00000243532	ENSG00000243533	ENSG00000243534	ENSG00000243536	ENSG00000243537	ENSG00000243538	ENSG00000243539	ENSG00000243540	ENSG00000243541	ENSG00000243544	ENSG00000243546	ENSG00000243547	ENSG00000243548	ENSG00000243549	ENSG00000243550	ENSG00000243554	ENSG00000243558	ENSG00000243560	ENSG00000243562	ENSG00000243565	ENSG00000243568	ENSG00000243572	ENSG00000243574	ENSG00000243581	ENSG00000243583	ENSG00000243584	ENSG00000243587	ENSG00000243591	ENSG00000243592	ENSG00000243593	ENSG00000243596	ENSG00000243601	ENSG00000243604	ENSG00000243607	ENSG00000243609	ENSG00000243613	ENSG00000243620	ENSG00000243621	ENSG00000243628	ENSG00000243629	ENSG00000243633	ENSG00000243635	ENSG00000243636	ENSG00000243637	ENSG00000243641	ENSG00000243642	ENSG00000243643	ENSG00000243648	ENSG00000243650	ENSG00000243654	ENSG00000243655	ENSG00000243658	ENSG00000243659	ENSG00000243661	ENSG00000243663	ENSG00000243664	ENSG00000243669	ENSG00000243671	ENSG00000243672	ENSG00000243674	ENSG00000243675	ENSG00000243679	ENSG00000243680	ENSG00000243686	ENSG00000243687	ENSG00000243694	ENSG00000243695	ENSG00000243696	ENSG00000243697	ENSG00000243698	ENSG00000243700	ENSG00000243701	ENSG00000243702	ENSG00000243704	ENSG00000243705	ENSG00000243711	ENSG00000243714	ENSG00000243715	ENSG00000243720	ENSG00000243721	ENSG00000243723	ENSG00000243730	ENSG00000243733	ENSG00000243736	ENSG00000243738	ENSG00000243742	ENSG00000243744	ENSG00000243745	ENSG00000243746	ENSG00000243753	ENSG00000243754	ENSG00000243758	ENSG00000243759	ENSG00000243761	ENSG00000243762	ENSG00000243766	ENSG00000243768	ENSG00000243770	ENSG00000243771	ENSG00000243775	ENSG00000243777	ENSG00000243779	ENSG00000243780	ENSG00000243781	ENSG00000243782	ENSG00000243788	ENSG00000243790	ENSG00000243792	ENSG00000243794	ENSG00000243795	ENSG00000243797	ENSG00000243799	ENSG00000243801	ENSG00000243802	ENSG00000243806	ENSG00000243810	ENSG00000243813	ENSG00000243817	ENSG00000243818	ENSG00000243819	ENSG00000243822	ENSG00000243824	ENSG00000243828	ENSG00000243829	ENSG00000243830	ENSG00000243831	ENSG00000243832	ENSG00000243835	ENSG00000243836	ENSG00000243838	ENSG00000243840	ENSG00000243844	ENSG00000243845	ENSG00000243847	ENSG00000243849	ENSG00000243853	ENSG00000243854	ENSG00000243855	ENSG00000243856	ENSG00000243859	ENSG00000243861	ENSG00000243864	ENSG00000243869	ENSG00000243870	ENSG00000243871	ENSG00000243872	ENSG00000243873	ENSG00000243877	ENSG00000243883	ENSG00000243885	ENSG00000243886	ENSG00000243888	ENSG00000243889	ENSG00000243894	ENSG00000243899	ENSG00000243900	ENSG00000243902	ENSG00000243903	ENSG00000243904	ENSG00000243905	ENSG00000243910	ENSG00000243911	ENSG00000243914	ENSG00000243915	ENSG00000243916	ENSG00000243918	ENSG00000243920	ENSG00000243922	ENSG00000243925	ENSG00000243926	ENSG00000243928	ENSG00000243929	ENSG00000243930	ENSG00000243935	ENSG00000243939	ENSG00000243944	ENSG00000243945	ENSG00000243951	ENSG00000243952	ENSG00000243953	ENSG00000243954	ENSG00000243957	ENSG00000243959	ENSG00000243960	ENSG00000243961	ENSG00000243964	ENSG00000243967	ENSG00000243968	ENSG00000243969	ENSG00000243970	ENSG00000243974	ENSG00000243976	ENSG00000243977	ENSG00000243979	ENSG00000243980	ENSG00000243981	ENSG00000243986	ENSG00000243988	ENSG00000243991	ENSG00000243993	ENSG00000243995	ENSG00000244000	ENSG00000244002	ENSG00000244003	ENSG00000244004	ENSG00000244006	ENSG00000244008	ENSG00000244009	ENSG00000244018	ENSG00000244019	ENSG00000244021	ENSG00000244024	ENSG00000244026	ENSG00000244030	ENSG00000244031	ENSG00000244033	ENSG00000244034	ENSG00000244036	ENSG00000244039	ENSG00000244040	ENSG00000244041	ENSG00000244043	ENSG00000244044	ENSG00000244048	ENSG00000244050	ENSG00000244052	ENSG00000244053	ENSG00000244054	ENSG00000244055	ENSG00000244056	ENSG00000244060	ENSG00000244061	ENSG00000244062	ENSG00000244063	ENSG00000244065	ENSG00000244066	ENSG00000244071	ENSG00000244073	ENSG00000244076	ENSG00000244078	ENSG00000244080	ENSG00000244081	ENSG00000244083	ENSG00000244086	ENSG00000244088	ENSG00000244089	ENSG00000244091	ENSG00000244097	ENSG00000244099	ENSG00000244101	ENSG00000244104	ENSG00000244107	ENSG00000244112	ENSG00000244113	ENSG00000244116	ENSG00000244117	ENSG00000244119	ENSG00000244124	ENSG00000244125	ENSG00000244128	ENSG00000244130	ENSG00000244131	ENSG00000244134	ENSG00000244137	ENSG00000244139	ENSG00000244142	ENSG00000244144	ENSG00000244146	ENSG00000244150	ENSG00000244151	ENSG00000244152	ENSG00000244153	ENSG00000244155	ENSG00000244157	ENSG00000244158	ENSG00000244159	ENSG00000244161	ENSG00000244162	ENSG00000244167	ENSG00000244169	ENSG00000244171	ENSG00000244176	ENSG00000244179	ENSG00000244180	ENSG00000244183	ENSG00000244184	ENSG00000244186	ENSG00000244192	ENSG00000244193	ENSG00000244194	ENSG00000244196	ENSG00000244197	ENSG00000244198	ENSG00000244199	ENSG00000244202	ENSG00000244203	ENSG00000244210	ENSG00000244211	ENSG00000244213	ENSG00000244214	ENSG00000244215	ENSG00000244217	ENSG00000244218	ENSG00000244219	ENSG00000244222	ENSG00000244226	ENSG00000244227	ENSG00000244229	ENSG00000244230	ENSG00000244231	ENSG00000244232	ENSG00000244234	ENSG00000244235	ENSG00000244236	ENSG00000244237	ENSG00000244239	ENSG00000244244	ENSG00000244245	ENSG00000244246	ENSG00000244247	ENSG00000244249	ENSG00000244251	ENSG00000244252	ENSG00000244253	ENSG00000244256	ENSG00000244257	ENSG00000244259	ENSG00000244260	ENSG00000244264	ENSG00000244265	ENSG00000244266	ENSG00000244267	ENSG00000244268	ENSG00000244270	ENSG00000244273	ENSG00000244278	ENSG00000244280	ENSG00000244281	ENSG00000244283	ENSG00000244286	ENSG00000244289	ENSG00000244292	ENSG00000244294	ENSG00000244295	ENSG00000244296	ENSG00000244297	ENSG00000244300	ENSG00000244301	ENSG00000244302	ENSG00000244306	ENSG00000244307	ENSG00000244308	ENSG00000244310	ENSG00000244313	ENSG00000244314	ENSG00000244318	ENSG00000244321	ENSG00000244324	ENSG00000244326	ENSG00000244327	ENSG00000244328	ENSG00000244329	ENSG00000244331	ENSG00000244332	ENSG00000244335	ENSG00000244336	ENSG00000244337	ENSG00000244342	ENSG00000244344	ENSG00000244345	ENSG00000244346	ENSG00000244349	ENSG00000244351	ENSG00000244356	ENSG00000244357	ENSG00000244358	ENSG00000244361	ENSG00000244363	ENSG00000244365	ENSG00000244371	ENSG00000244372	ENSG00000244376	ENSG00000244378	ENSG00000244380	ENSG00000244381	ENSG00000244382	ENSG00000244383	ENSG00000244384	ENSG00000244389	ENSG00000244390	ENSG00000244391	ENSG00000244392	ENSG00000244393	ENSG00000244398	ENSG00000244399	ENSG00000244400	ENSG00000244402	ENSG00000244404	ENSG00000244413	ENSG00000244422	ENSG00000244424	ENSG00000244425	ENSG00000244427	ENSG00000244429	ENSG00000244432	ENSG00000244433	ENSG00000244436	ENSG00000244437	ENSG00000244438	ENSG00000244439	ENSG00000244441	ENSG00000244451	ENSG00000244456	ENSG00000244457	ENSG00000244459	ENSG00000244461	ENSG00000244464	ENSG00000244468	ENSG00000244470	ENSG00000244471	ENSG00000244472	ENSG00000244479	ENSG00000244480	ENSG00000244484	ENSG00000244485	ENSG00000244490	ENSG00000244491	ENSG00000244493	ENSG00000244498	ENSG00000244501	ENSG00000244502	ENSG00000244503	ENSG00000244510	ENSG00000244512	ENSG00000244513	ENSG00000244514	ENSG00000244515	ENSG00000244521	ENSG00000244522	ENSG00000244527	ENSG00000244528	ENSG00000244531	ENSG00000244532	ENSG00000244534	ENSG00000244535	ENSG00000244538	ENSG00000244540	ENSG00000244541	ENSG00000244544	ENSG00000244545	ENSG00000244550	ENSG00000244551	ENSG00000244556	ENSG00000244558	ENSG00000244559	ENSG00000244560	ENSG00000244561	ENSG00000244563	ENSG00000244564	ENSG00000244565	ENSG00000244567	ENSG00000244568	ENSG00000244571	ENSG00000244573	ENSG00000244575	ENSG00000244576	ENSG00000244578	ENSG00000244582	ENSG00000244585	ENSG00000244586	ENSG00000244593	ENSG00000244597	ENSG00000244599	ENSG00000244604	ENSG00000244609	ENSG00000244610	ENSG00000244612	ENSG00000244615	ENSG00000244618	ENSG00000244619	ENSG00000244620	ENSG00000244621	ENSG00000244625	ENSG00000244627	ENSG00000244630	ENSG00000244632	ENSG00000244640	ENSG00000244641	ENSG00000244642	ENSG00000244646	ENSG00000244649	ENSG00000244650	ENSG00000244652	ENSG00000244653	ENSG00000244656	ENSG00000244657	ENSG00000244661	ENSG00000244662	ENSG00000244666	ENSG00000244668	ENSG00000244669	ENSG00000244671	ENSG00000244674	ENSG00000244675	ENSG00000244676	ENSG00000244677	ENSG00000244681	ENSG00000244682	ENSG00000244684	ENSG00000244691	ENSG00000244692	ENSG00000244697	ENSG00000244699	ENSG00000244701	ENSG00000244703	ENSG00000244705	ENSG00000244706	ENSG00000244708	ENSG00000244710	ENSG00000244712	ENSG00000244716	ENSG00000244717	ENSG00000244720	ENSG00000244722	ENSG00000244723	ENSG00000244730	ENSG00000244732	ENSG00000244733	ENSG00000244736	ENSG00000244738	ENSG00000244740	ENSG00000244743	ENSG00000244748	ENSG00000244753	ENSG00000244756	ENSG00000244757	ENSG00000244758	ENSG00000244791	ENSG00000244879	ENSG00000244921	ENSG00000244926	ENSG00000244932	ENSG00000244945	ENSG00000244952	ENSG00000244953	ENSG00000244968	ENSG00000244998	ENSG00000245008	ENSG00000245025	ENSG00000245059	ENSG00000245060	ENSG00000245067	ENSG00000245080	ENSG00000245105	ENSG00000245112	ENSG00000245146	ENSG00000245148	ENSG00000245149	ENSG00000245156	ENSG00000245164	ENSG00000245205	ENSG00000245213	ENSG00000245248	ENSG00000245261	ENSG00000245275	ENSG00000245281	ENSG00000245293	ENSG00000245311	ENSG00000245322	ENSG00000245330	ENSG00000245384	ENSG00000245385	ENSG00000245466	ENSG00000245468	ENSG00000245479	ENSG00000245482	ENSG00000245498	ENSG00000245522	ENSG00000245526	ENSG00000245532	ENSG00000245534	ENSG00000245552	ENSG00000245556	ENSG00000245562	ENSG00000245571	ENSG00000245573	ENSG00000245598	ENSG00000245614	ENSG00000245648	ENSG00000245651	ENSG00000245662	ENSG00000245667	ENSG00000245685	ENSG00000245688	ENSG00000245694	ENSG00000245711	ENSG00000245719	ENSG00000245729	ENSG00000245748	ENSG00000245750	ENSG00000245768	ENSG00000245812	ENSG00000245832	ENSG00000245849	ENSG00000245856	ENSG00000245857	ENSG00000245864	ENSG00000245869	ENSG00000245870	ENSG00000245904	ENSG00000245910	ENSG00000245928	ENSG00000245937	ENSG00000245954	ENSG00000245958	ENSG00000245970	ENSG00000245975	ENSG00000246016	ENSG00000246022	ENSG00000246067	ENSG00000246082	ENSG00000246084	ENSG00000246089	ENSG00000246090	ENSG00000246095	ENSG00000246100	ENSG00000246115	ENSG00000246130	ENSG00000246139	ENSG00000246145	ENSG00000246174	ENSG00000246203	ENSG00000246211	ENSG00000246214	ENSG00000246225	ENSG00000246228	ENSG00000246250	ENSG00000246263	ENSG00000246273	ENSG00000246283	ENSG00000246308	ENSG00000246316	ENSG00000246323	ENSG00000246331	ENSG00000246334	ENSG00000246339	ENSG00000246350	ENSG00000246363	ENSG00000246375	ENSG00000246379	ENSG00000246394	ENSG00000246422	ENSG00000246430	ENSG00000246448	ENSG00000246451	ENSG00000246465	ENSG00000246477	ENSG00000246523	ENSG00000246526	ENSG00000246528	ENSG00000246541	ENSG00000246548	ENSG00000246560	ENSG00000246575	ENSG00000246582	ENSG00000246596	ENSG00000246627	ENSG00000246640	ENSG00000246662	ENSG00000246695	ENSG00000246731	ENSG00000246740	ENSG00000246763	ENSG00000246774	ENSG00000246777	ENSG00000246790	ENSG00000246792	ENSG00000246820	ENSG00000246851	ENSG00000246859	ENSG00000246863	ENSG00000246876	ENSG00000246877	ENSG00000246889	ENSG00000246898	ENSG00000246982	ENSG00000246985	ENSG00000247011	ENSG00000247033	ENSG00000247049	ENSG00000247081	ENSG00000247092	ENSG00000247095	ENSG00000247130	ENSG00000247131	ENSG00000247134	ENSG00000247137	ENSG00000247151	ENSG00000247157	ENSG00000247193	ENSG00000247199	ENSG00000247213	ENSG00000247228	ENSG00000247240	ENSG00000247271	ENSG00000247287	ENSG00000247311	ENSG00000247315	ENSG00000247317	ENSG00000247324	ENSG00000247345	ENSG00000247363	ENSG00000247372	ENSG00000247373	ENSG00000247381	ENSG00000247400	ENSG00000247402	ENSG00000247416	ENSG00000247473	ENSG00000247498	ENSG00000247516	ENSG00000247556	ENSG00000247570	ENSG00000247572	ENSG00000247595	ENSG00000247624	ENSG00000247627	ENSG00000247629	ENSG00000247675	ENSG00000247679	ENSG00000247699	ENSG00000247708	ENSG00000247728	ENSG00000247732	ENSG00000247735	ENSG00000247763	ENSG00000247765	ENSG00000247774	ENSG00000247775	ENSG00000247796	ENSG00000247809	ENSG00000247810	ENSG00000247828	ENSG00000247844	ENSG00000247853	ENSG00000247867	ENSG00000247872	ENSG00000247877	ENSG00000247903	ENSG00000247911	ENSG00000247925	ENSG00000247934	ENSG00000247950	ENSG00000247970	ENSG00000247982	ENSG00000247993	ENSG00000248008	ENSG00000248015	ENSG00000248019	ENSG00000248027	ENSG00000248029	ENSG00000248044	ENSG00000248049	ENSG00000248079	ENSG00000248092	ENSG00000248100	ENSG00000248101	ENSG00000248102	ENSG00000248103	ENSG00000248104	ENSG00000248105	ENSG00000248106	ENSG00000248107	ENSG00000248109	ENSG00000248112	ENSG00000248113	ENSG00000248114	ENSG00000248115	ENSG00000248117	ENSG00000248118	ENSG00000248120	ENSG00000248121	ENSG00000248122	ENSG00000248124	ENSG00000248125	ENSG00000248126	ENSG00000248127	ENSG00000248128	ENSG00000248131	ENSG00000248132	ENSG00000248133	ENSG00000248134	ENSG00000248136	ENSG00000248137	ENSG00000248138	ENSG00000248139	ENSG00000248143	ENSG00000248144	ENSG00000248145	ENSG00000248146	ENSG00000248147	ENSG00000248148	ENSG00000248150	ENSG00000248152	ENSG00000248155	ENSG00000248156	ENSG00000248159	ENSG00000248160	ENSG00000248161	ENSG00000248162	ENSG00000248165	ENSG00000248166	ENSG00000248170	ENSG00000248172	ENSG00000248173	ENSG00000248174	ENSG00000248175	ENSG00000248176	ENSG00000248177	ENSG00000248180	ENSG00000248183	ENSG00000248184	ENSG00000248185	ENSG00000248187	ENSG00000248188	ENSG00000248191	ENSG00000248192	ENSG00000248195	ENSG00000248196	ENSG00000248197	ENSG00000248199	ENSG00000248200	ENSG00000248201	ENSG00000248202	ENSG00000248203	ENSG00000248205	ENSG00000248206	ENSG00000248208	ENSG00000248209	ENSG00000248210	ENSG00000248211	ENSG00000248213	ENSG00000248215	ENSG00000248216	ENSG00000248221	ENSG00000248222	ENSG00000248223	ENSG00000248227	ENSG00000248228	ENSG00000248229	ENSG00000248231	ENSG00000248234	ENSG00000248236	ENSG00000248237	ENSG00000248238	ENSG00000248240	ENSG00000248242	ENSG00000248243	ENSG00000248245	ENSG00000248249	ENSG00000248254	ENSG00000248256	ENSG00000248257	ENSG00000248259	ENSG00000248261	ENSG00000248262	ENSG00000248265	ENSG00000248266	ENSG00000248268	ENSG00000248271	ENSG00000248275	ENSG00000248278	ENSG00000248279	ENSG00000248280	ENSG00000248281	ENSG00000248282	ENSG00000248283	ENSG00000248285	ENSG00000248286	ENSG00000248287	ENSG00000248288	ENSG00000248290	ENSG00000248293	ENSG00000248294	ENSG00000248295	ENSG00000248296	ENSG00000248300	ENSG00000248302	ENSG00000248305	ENSG00000248306	ENSG00000248307	ENSG00000248308	ENSG00000248309	ENSG00000248311	ENSG00000248313	ENSG00000248315	ENSG00000248317	ENSG00000248318	ENSG00000248319	ENSG00000248320	ENSG00000248322	ENSG00000248323	ENSG00000248325	ENSG00000248327	ENSG00000248328	ENSG00000248329	ENSG00000248330	ENSG00000248332	ENSG00000248334	ENSG00000248335	ENSG00000248336	ENSG00000248337	ENSG00000248338	ENSG00000248339	ENSG00000248340	ENSG00000248341	ENSG00000248343	ENSG00000248345	ENSG00000248346	ENSG00000248347	ENSG00000248349	ENSG00000248350	ENSG00000248351	ENSG00000248354	ENSG00000248355	ENSG00000248356	ENSG00000248358	ENSG00000248359	ENSG00000248360	ENSG00000248362	ENSG00000248363	ENSG00000248364	ENSG00000248365	ENSG00000248366	ENSG00000248367	ENSG00000248370	ENSG00000248371	ENSG00000248373	ENSG00000248374	ENSG00000248375	ENSG00000248376	ENSG00000248377	ENSG00000248378	ENSG00000248380	ENSG00000248381	ENSG00000248387	ENSG00000248388	ENSG00000248391	ENSG00000248393	ENSG00000248394	ENSG00000248395	ENSG00000248396	ENSG00000248397	ENSG00000248399	ENSG00000248400	ENSG00000248401	ENSG00000248403	ENSG00000248406	ENSG00000248408	ENSG00000248409	ENSG00000248415	ENSG00000248416	ENSG00000248417	ENSG00000248418	ENSG00000248419	ENSG00000248420	ENSG00000248421	ENSG00000248422	ENSG00000248423	ENSG00000248424	ENSG00000248425	ENSG00000248426	ENSG00000248428	ENSG00000248429	ENSG00000248430	ENSG00000248431	ENSG00000248432	ENSG00000248434	ENSG00000248439	ENSG00000248440	ENSG00000248441	ENSG00000248442	ENSG00000248443	ENSG00000248444	ENSG00000248445	ENSG00000248447	ENSG00000248448	ENSG00000248449	ENSG00000248451	ENSG00000248452	ENSG00000248453	ENSG00000248455	ENSG00000248456	ENSG00000248457	ENSG00000248459	ENSG00000248461	ENSG00000248462	ENSG00000248464	ENSG00000248466	ENSG00000248467	ENSG00000248468	ENSG00000248471	ENSG00000248472	ENSG00000248473	ENSG00000248474	ENSG00000248475	ENSG00000248476	ENSG00000248477	ENSG00000248478	ENSG00000248479	ENSG00000248480	ENSG00000248482	ENSG00000248484	ENSG00000248486	ENSG00000248488	ENSG00000248489	ENSG00000248490	ENSG00000248491	ENSG00000248492	ENSG00000248493	ENSG00000248494	ENSG00000248498	ENSG00000248503	ENSG00000248505	ENSG00000248506	ENSG00000248507	ENSG00000248508	ENSG00000248510	ENSG00000248514	ENSG00000248515	ENSG00000248516	ENSG00000248517	ENSG00000248518	ENSG00000248521	ENSG00000248522	ENSG00000248525	ENSG00000248527	ENSG00000248528	ENSG00000248529	ENSG00000248530	ENSG00000248531	ENSG00000248532	ENSG00000248533	ENSG00000248537	ENSG00000248538	ENSG00000248539	ENSG00000248542	ENSG00000248543	ENSG00000248544	ENSG00000248545	ENSG00000248546	ENSG00000248547	ENSG00000248548	ENSG00000248550	ENSG00000248551	ENSG00000248552	ENSG00000248553	ENSG00000248554	ENSG00000248555	ENSG00000248557	ENSG00000248559	ENSG00000248560	ENSG00000248564	ENSG00000248565	ENSG00000248567	ENSG00000248568	ENSG00000248569	ENSG00000248571	ENSG00000248572	ENSG00000248573	ENSG00000248574	ENSG00000248576	ENSG00000248577	ENSG00000248578	ENSG00000248583	ENSG00000248585	ENSG00000248586	ENSG00000248587	ENSG00000248588	ENSG00000248590	ENSG00000248591	ENSG00000248593	ENSG00000248594	ENSG00000248596	ENSG00000248597	ENSG00000248599	ENSG00000248600	ENSG00000248601	ENSG00000248603	ENSG00000248605	ENSG00000248607	ENSG00000248608	ENSG00000248610	ENSG00000248611	ENSG00000248613	ENSG00000248616	ENSG00000248618	ENSG00000248621	ENSG00000248624	ENSG00000248625	ENSG00000248626	ENSG00000248627	ENSG00000248629	ENSG00000248631	ENSG00000248632	ENSG00000248633	ENSG00000248634	ENSG00000248635	ENSG00000248636	ENSG00000248637	ENSG00000248639	ENSG00000248640	ENSG00000248641	ENSG00000248642	ENSG00000248645	ENSG00000248646	ENSG00000248647	ENSG00000248648	ENSG00000248651	ENSG00000248652	ENSG00000248654	ENSG00000248656	ENSG00000248659	ENSG00000248660	ENSG00000248663	ENSG00000248664	ENSG00000248666	ENSG00000248667	ENSG00000248668	ENSG00000248669	ENSG00000248671	ENSG00000248673	ENSG00000248674	ENSG00000248676	ENSG00000248677	ENSG00000248682	ENSG00000248684	ENSG00000248685	ENSG00000248686	ENSG00000248687	ENSG00000248690	ENSG00000248692	ENSG00000248693	ENSG00000248694	ENSG00000248696	ENSG00000248697	ENSG00000248698	ENSG00000248699	ENSG00000248701	ENSG00000248702	ENSG00000248703	ENSG00000248704	ENSG00000248705	ENSG00000248708	ENSG00000248709	ENSG00000248710	ENSG00000248711	ENSG00000248714	ENSG00000248715	ENSG00000248716	ENSG00000248717	ENSG00000248719	ENSG00000248720	ENSG00000248721	ENSG00000248722	ENSG00000248724	ENSG00000248725	ENSG00000248729	ENSG00000248730	ENSG00000248731	ENSG00000248733	ENSG00000248734	ENSG00000248735	ENSG00000248736	ENSG00000248738	ENSG00000248739	ENSG00000248740	ENSG00000248744	ENSG00000248745	ENSG00000248746	ENSG00000248747	ENSG00000248748	ENSG00000248749	ENSG00000248750	ENSG00000248752	ENSG00000248753	ENSG00000248755	ENSG00000248757	ENSG00000248758	ENSG00000248760	ENSG00000248761	ENSG00000248762	ENSG00000248763	ENSG00000248764	ENSG00000248765	ENSG00000248766	ENSG00000248767	ENSG00000248769	ENSG00000248770	ENSG00000248771	ENSG00000248772	ENSG00000248773	ENSG00000248774	ENSG00000248775	ENSG00000248777	ENSG00000248778	ENSG00000248779	ENSG00000248780	ENSG00000248781	ENSG00000248783	ENSG00000248785	ENSG00000248787	ENSG00000248790	ENSG00000248791	ENSG00000248792	ENSG00000248794	ENSG00000248795	ENSG00000248796	ENSG00000248799	ENSG00000248802	ENSG00000248803	ENSG00000248807	ENSG00000248809	ENSG00000248810	ENSG00000248813	ENSG00000248816	ENSG00000248817	ENSG00000248820	ENSG00000248821	ENSG00000248822	ENSG00000248824	ENSG00000248826	ENSG00000248827	ENSG00000248828	ENSG00000248830	ENSG00000248831	ENSG00000248832	ENSG00000248834	ENSG00000248837	ENSG00000248838	ENSG00000248839	ENSG00000248840	ENSG00000248842	ENSG00000248843	ENSG00000248844	ENSG00000248846	ENSG00000248847	ENSG00000248848	ENSG00000248849	ENSG00000248850	ENSG00000248851	ENSG00000248853	ENSG00000248854	ENSG00000248858	ENSG00000248859	ENSG00000248861	ENSG00000248863	ENSG00000248864	ENSG00000248865	ENSG00000248866	ENSG00000248867	ENSG00000248869	ENSG00000248870	ENSG00000248872	ENSG00000248873	ENSG00000248876	ENSG00000248877	ENSG00000248878	ENSG00000248880	ENSG00000248881	ENSG00000248883	ENSG00000248884	ENSG00000248885	ENSG00000248886	ENSG00000248890	ENSG00000248891	ENSG00000248893	ENSG00000248895	ENSG00000248896	ENSG00000248898	ENSG00000248901	ENSG00000248903	ENSG00000248906	ENSG00000248907	ENSG00000248908	ENSG00000248909	ENSG00000248911	ENSG00000248912	ENSG00000248913	ENSG00000248915	ENSG00000248916	ENSG00000248918	ENSG00000248921	ENSG00000248923	ENSG00000248924	ENSG00000248925	ENSG00000248926	ENSG00000248927	ENSG00000248928	ENSG00000248929	ENSG00000248930	ENSG00000248931	ENSG00000248932	ENSG00000248935	ENSG00000248936	ENSG00000248939	ENSG00000248942	ENSG00000248943	ENSG00000248944	ENSG00000248946	ENSG00000248949	ENSG00000248950	ENSG00000248951	ENSG00000248954	ENSG00000248955	ENSG00000248956	ENSG00000248958	ENSG00000248962	ENSG00000248964	ENSG00000248965	ENSG00000248966	ENSG00000248967	ENSG00000248968	ENSG00000248969	ENSG00000248971	ENSG00000248973	ENSG00000248975	ENSG00000248977	ENSG00000248978	ENSG00000248979	ENSG00000248980	ENSG00000248984	ENSG00000248986	ENSG00000248987	ENSG00000248988	ENSG00000248990	ENSG00000248991	ENSG00000248994	ENSG00000248995	ENSG00000248996	ENSG00000248998	ENSG00000248999	ENSG00000249000	ENSG00000249001	ENSG00000249002	ENSG00000249003	ENSG00000249004	ENSG00000249005	ENSG00000249006	ENSG00000249007	ENSG00000249012	ENSG00000249013	ENSG00000249014	ENSG00000249017	ENSG00000249018	ENSG00000249019	ENSG00000249020	ENSG00000249021	ENSG00000249022	ENSG00000249023	ENSG00000249025	ENSG00000249026	ENSG00000249028	ENSG00000249031	ENSG00000249035	ENSG00000249036	ENSG00000249038	ENSG00000249041	ENSG00000249042	ENSG00000249044	ENSG00000249045	ENSG00000249047	ENSG00000249048	ENSG00000249050	ENSG00000249051	ENSG00000249052	ENSG00000249053	ENSG00000249054	ENSG00000249055	ENSG00000249056	ENSG00000249057	ENSG00000249060	ENSG00000249061	ENSG00000249064	ENSG00000249065	ENSG00000249066	ENSG00000249068	ENSG00000249069	ENSG00000249071	ENSG00000249072	ENSG00000249073	ENSG00000249074	ENSG00000249076	ENSG00000249077	ENSG00000249079	ENSG00000249081	ENSG00000249082	ENSG00000249084	ENSG00000249085	ENSG00000249086	ENSG00000249089	ENSG00000249091	ENSG00000249092	ENSG00000249094	ENSG00000249096	ENSG00000249098	ENSG00000249099	ENSG00000249100	ENSG00000249101	ENSG00000249102	ENSG00000249105	ENSG00000249106	ENSG00000249111	ENSG00000249112	ENSG00000249114	ENSG00000249116	ENSG00000249119	ENSG00000249121	ENSG00000249122	ENSG00000249125	ENSG00000249127	ENSG00000249128	ENSG00000249129	ENSG00000249131	ENSG00000249135	ENSG00000249137	ENSG00000249138	ENSG00000249140	ENSG00000249142	ENSG00000249145	ENSG00000249148	ENSG00000249149	ENSG00000249150	ENSG00000249152	ENSG00000249153	ENSG00000249156	ENSG00000249157	ENSG00000249159	ENSG00000249162	ENSG00000249163	ENSG00000249166	ENSG00000249167	ENSG00000249169	ENSG00000249170	ENSG00000249171	ENSG00000249173	ENSG00000249174	ENSG00000249175	ENSG00000249176	ENSG00000249177	ENSG00000249178	ENSG00000249179	ENSG00000249180	ENSG00000249183	ENSG00000249184	ENSG00000249186	ENSG00000249188	ENSG00000249189	ENSG00000249191	ENSG00000249192	ENSG00000249193	ENSG00000249194	ENSG00000249196	ENSG00000249197	ENSG00000249198	ENSG00000249199	ENSG00000249200	ENSG00000249201	ENSG00000249203	ENSG00000249206	ENSG00000249207	ENSG00000249210	ENSG00000249212	ENSG00000249213	ENSG00000249214	ENSG00000249215	ENSG00000249216	ENSG00000249219	ENSG00000249225	ENSG00000249226	ENSG00000249228	ENSG00000249229	ENSG00000249230	ENSG00000249231	ENSG00000249234	ENSG00000249235	ENSG00000249236	ENSG00000249237	ENSG0
[truncated: 17,170,618 more chars]
